# Supplementary material for: A highly active Burkholderia polyketoacyl-CoA thiolase for production of triacetic acid lactone
Source: Nat Commun. 2025 Dec 9;16:10990. doi: 10.1038/s41467-025-65946-y (PMC12689856; doi:10.1038/s41467-025-65946-y)
Supplement: Supplementary file 4 — Source Data [file 41467_2025_65946_MOESM4_ESM.xlsx]

## Sheet: Fig. 2b
Time (min)	BktB_Cnecator			BktB_Burk sp. Bp8998			BktB_Cup sp. L7L			BktB_Burk so.RF2-nonBP3			BktB_Ctalwanensis			BktB_Burk ambifarla			Neg. Cont. BSA			Neg. Cont. no protein
0	0	0	0	0	0	0	0	0	0	0	0	0	0	0	0	0	0	0	0	0	0	0	0	0
0.5	2.608	11.779	6.004	20.573	12.144	8.872	11.377	0.026	3.118	36.121	7.059	19.275	0.153	6.039	6.303	15.945	7.143	4.991	14.434	22.464	22.219	12.111	22.679	33.797
1	10.466	12.989	0.872	52.736	21.928	19.082	12.56	-2.065	3.381	70.429	21.058	61.288	7.997	6.221	4.743	35.058	5.862	12.919	27.722	26.803	28.239	17.399	21.824	36.571
1.5	9.869	12.957	4.432	77.999	42.449	38.348	19.388	1.937	9.419	101.938	46.118	96.072	8.234	14.417	6.103	47.701	16.176	15.019	28.628	26.116	35.599	17.919	28.742	34.861
2	10.706	16.933	0.277	97.948	85.772	69.187	16.167	15.045	6.119	126.184	83.859	136.97	7.807	11.521	3.551	51.122	28.196	27.48	29.792	32.135	29.806	16.465	30.532	25.76
2.5	14.272	19.335	8.12	131.821	120.657	107.604	19.333	9.389	9.758	158.275	121.818	181.457	11.53	15.743	7.025	79.537	46.903	45.14	33.556	35.863	31.734	19.542	27.157	23.472
3	12.047	21.376	7.497	164.008	163.649	148.571	15.68	14.014	6.992	192.637	157.32	221.286	8.205	15.221	8.62	101.483	82.355	66.004	26.727	34.156	30.868	14.075	25.61	17.011
3.5	20.635	19.291	12.004	206.191	195.417	185.427	32.37	9.025	16.272	228.712	182.285	260.494	20.538	9.163	12.512	135.647	112.68	99.119	35.442	30.91	27.73	21.354	16.532	17.242
4	13.287	30.41	4.208	228.611	235.954	213.085	15.38	18.874	16.183	263.912	236.865	293.789	14.507	19.919	15.649	159.554	155.642	124.639	29.892	36.802	26.923	11.634	26.459	16.577

## Sheet: Fig. 2c
[CoAs] (μM)	BktBcn			BktBbb			BktBcl			BktBbr			BktBct			BktBba			2-PS
0	1.004	1.972	2.421	1.198	1.712	1.315	2.706	0.8675	1.893	2.256	2.936	2.534	-0.494	-0.205	-0.347	0.5158	0.7994	-0.395	1.683	1.387	1.795
12.5	27.6	29.2	24.25	31.25	21.46	23.05	23.44	22.6	23.72	43.4	42.59	18	41.37	32.4	31.31	27.47	34.82	28.7	35.21	28.13	30.68
25	35.47	32.37	29.07	28.24	39.2	38.86	32.93	30.7	34.05	34.69	32.22	43.18	40.93	45.37	42.11	44.12	53.2	47.28	50.43	41.88	48.01
50	60.74	44.8	41.29	35.72	49	34.79	41.12	43.53	37.52	48.64	44.2	37.94	73.26	58.72	57.89	56.62	65.89	55.76	52.03	57.03	51.25
100	66.11	65.68	47.35	48	59.35	56.81	53.44	56.69	52.39	50.09	55.16	50.84	86.78	82.41	78.33	59.77	75.6	65.65	60.99	54.6	53.31
200	77.71	62.65	63.44	57.53	76.86	68.85	73.69	60.93	58.9	61.81	64.96	65.93	93.03	86.14	86.75	89.71	81.75	87.74	49.17	49.67	53.54
400	93.69	58.27	85.33	85.4	62.04	81.64	76.84	78.48	69.46	79.53	68.37	77.94	97.61	93.14	90.52	92.83	84.23	84.35	56.72	49.74	45.69

## Sheet: Fig. 3b
	Titer of TAL (mg L-1)
RFP negative control	0	0	0
BktBcn	9.51575	8.66933	7.43819
BktBbb	88.4631	78.6652	64.0453
BktBcl	12.7219	11.4651	10.5673
BktBbr	314.994	295.039	294.039
BktBct	9.61834	9.74659	9.97743
BktBba	78.4344	76.6133	74.2793
BktBrs	0	0	0
2-PS	29.5219	27.0083	26.9827

## Sheet: Fig. 3c
Plasmid copy number	Promoter Strength	Titer of TAL (mg L-1)
Low	Medium	140.71	112.163	154.124
Medium	Medium	314.994	295.039	294.039
High	High	500.692	415.487	568.611
High	High	787.576	864.343	808.582

## Sheet: Fig. 3d
	Titer of TAL (mg L-1)
Glycerol	412.52	378.591	481.565
Glucose	184.518	216.359	156.766

## Sheet: Fig. 4
a)	TAL production with glucose	Cell growth		b）	TAL production with glycerol	Cell growth
0	0.3	0.05		0	0.4	0.05
1.7	0.2	0.754		1.7	0.2	0.76
6	1.9	3.43		6	1.1	3.52
21.5	181.9	14.28		21.5	434.6	15.36
26	828.3	16.2		26	530.7	18.6
29.5	1016.4	17.5		29.5	755	20
45.5	1479.3	18.7		45.5	882.4	25.9
52.5	1818	18.9		52.5	989.3	28.4
74.5	2605.6	20.4		74.5	1449.2	35.5
118	2769.1	27.9		118	1691.4	37.6

## Sheet: Fig. 5a
Time (h)	0 g L-1			0.25 g L-1			0.5 g L-1			0.75 g L-1			1 g L-1			1.25 g L-1			1.5 g L-1			1.75 g L-1
0		0	0	0	0	0	0	0	0	0		0	0	0	0	0	0	0	0	0	0	0	0	0
0.17		0.258	0.273	0.377	0.345	0.369	0.262	0.265	0.344	0.529		0.369	0.262	0.261	0.325	0.533	0.59	0.523	0.277	0.281	0.3	0.664	0.671	0.681
0.33		0.267	0.27	0.283	0.276	0.273	0.27	0.26	0.275	0.287		0.28	0.275	0.267	0.266	0.278	0.284	0.287	0.276	0.276	0.286	0.294	0.323	0.318
0.5		0.267	0.27	0.282	0.276	0.273	0.27	0.261	0.276	0.286		0.281	0.275	0.268	0.267	0.279	0.278	0.279	0.276	0.276	0.286	0.29	0.29	0.293
0.67		0.269	0.273	0.285	0.278	0.278	0.273	0.263	0.278	0.287		0.281	0.275	0.269	0.267	0.279	0.277	0.278	0.277	0.276	0.287	0.288	0.285	0.29
0.83		0.276	0.279	0.292	0.284	0.283	0.278	0.268	0.283	0.289		0.283	0.276	0.269	0.267	0.279	0.277	0.278	0.277	0.276	0.287	0.289	0.284	0.29
1		0.285	0.289	0.302	0.294	0.293	0.285	0.276	0.29	0.292		0.286	0.277	0.27	0.268	0.279	0.276	0.279	0.278	0.276	0.287	0.29	0.285	0.29
1.17		0.299	0.304	0.316	0.309	0.308	0.296	0.286	0.301	0.298		0.29	0.278	0.271	0.269	0.278	0.275	0.278	0.278	0.276	0.288	0.29	0.284	0.29
1.33		0.318	0.324	0.336	0.329	0.328	0.31	0.3	0.316	0.305		0.296	0.279	0.272	0.271	0.278	0.275	0.284	0.277	0.276	0.287	0.29	0.285	0.29
1.5		0.343	0.35	0.359	0.352	0.35	0.328	0.319	0.336	0.316		0.304	0.281	0.274	0.272	0.278	0.275	0.279	0.278	0.276	0.287	0.29	0.285	0.29
1.67		0.374	0.385	0.387	0.382	0.377	0.348	0.34	0.36	0.328		0.315	0.284	0.275	0.274	0.278	0.275	0.277	0.277	0.276	0.288	0.289	0.284	0.291
1.83		0.416	0.425	0.426	0.422	0.415	0.367	0.359	0.381	0.345		0.327	0.286	0.276	0.277	0.278	0.274	0.28	0.277	0.276	0.288	0.289	0.284	0.29
2		0.469	0.479	0.478	0.469	0.461	0.393	0.387	0.407	0.365		0.343	0.289	0.278	0.28	0.278	0.274	0.28	0.277	0.276	0.287	0.289	0.284	0.29
2.17		0.522	0.532	0.527	0.52	0.51	0.427	0.417	0.44	0.382		0.36	0.292	0.281	0.283	0.277	0.274	0.276	0.277	0.275	0.287	0.288	0.284	0.29
2.33		0.562	0.572	0.584	0.574	0.562	0.46	0.453	0.476	0.398		0.375	0.297	0.284	0.287	0.277	0.274	0.277	0.277	0.275	0.287	0.289	0.285	0.29
2.5		0.609	0.617	0.646	0.632	0.624	0.497	0.487	0.512	0.418		0.39	0.302	0.288	0.292	0.277	0.274	0.278	0.277	0.275	0.287	0.288	0.285	0.29
2.67		0.653	0.661	0.699	0.688	0.687	0.537	0.529	0.554	0.438		0.408	0.308	0.292	0.298	0.276	0.273	0.277	0.277	0.275	0.287	0.288	0.284	0.289
2.83		0.689	0.696	0.735	0.726	0.726	0.584	0.574	0.599	0.459		0.431	0.315	0.297	0.305	0.276	0.274	0.278	0.277	0.275	0.287	0.288	0.285	0.289
3		0.724	0.733	0.764	0.755	0.761	0.63	0.62	0.646	0.481		0.453	0.322	0.303	0.313	0.276	0.274	0.279	0.277	0.275	0.287	0.288	0.284	0.289
3.17		0.761	0.77	0.799	0.786	0.793	0.672	0.662	0.688	0.506		0.476	0.33	0.309	0.321	0.276	0.273	0.279	0.277	0.275	0.286	0.288	0.284	0.29
3.33		0.801	0.808	0.826	0.816	0.823	0.708	0.701	0.73	0.53		0.5	0.338	0.316	0.33	0.276	0.274	0.28	0.277	0.276	0.287	0.288	0.284	0.29
3.5		0.831	0.844	0.853	0.844	0.851	0.742	0.735	0.765	0.557		0.526	0.346	0.323	0.339	0.276	0.274	0.281	0.277	0.275	0.286	0.288	0.285	0.289
3.67		0.865	0.874	0.875	0.866	0.875	0.772	0.764	0.794	0.584		0.549	0.354	0.331	0.348	0.276	0.274	0.283	0.276	0.275	0.286	0.288	0.284	0.29
3.83		0.899	0.908	0.902	0.894	0.901	0.8	0.791	0.823	0.607		0.577	0.361	0.338	0.356	0.277	0.274	0.284	0.276	0.275	0.286	0.288	0.284	0.289
4		0.934	0.94	0.931	0.922	0.925	0.827	0.82	0.853	0.633		0.604	0.372	0.346	0.367	0.277	0.274	0.284	0.277	0.275	0.286	0.288	0.285	0.29
4.17		0.965	0.971	0.96	0.948	0.949	0.853	0.848	0.881	0.658		0.63	0.382	0.353	0.377	0.277	0.274	0.284	0.276	0.275	0.286	0.288	0.284	0.29
4.33		0.987	0.993	0.988	0.976	0.975	0.875	0.869	0.905	0.684		0.653	0.393	0.362	0.389	0.277	0.274	0.291	0.276	0.275	0.286	0.288	0.284	0.289
4.5		1.011	1.016	1.013	1.001	1	0.899	0.891	0.925	0.714		0.672	0.404	0.371	0.4	0.277	0.276	0.289	0.276	0.275	0.286	0.288	0.284	0.289
4.67		1.033	1.04	1.035	1.021	1.02	0.921	0.912	0.948	0.743		0.692	0.416	0.381	0.424	0.278	0.276	0.298	0.277	0.275	0.286	0.287	0.284	0.29
4.83		1.055	1.058	1.054	1.044	1.04	0.94	0.93	0.969	0.771		0.714	0.427	0.393	0.425	0.278	0.276	0.289	0.277	0.275	0.287	0.288	0.285	0.289
5		1.086	1.089	1.071	1.062	1.065	0.957	0.947	0.985	0.799		0.734	0.438	0.402	0.437	0.278	0.277	0.291	0.276	0.276	0.286	0.287	0.285	0.29
5.17		1.114	1.115	1.093	1.082	1.079	0.974	0.966	1	0.829		0.757	0.45	0.413	0.45	0.279	0.278	0.294	0.277	0.275	0.287	0.287	0.285	0.289
5.33		1.135	1.138	1.114	1.103	1.099	0.988	0.981	1.019	0.86		0.777	0.461	0.424	0.462	0.28	0.278	0.297	0.276	0.275	0.286	0.288	0.285	0.289
5.5		1.151	1.151	1.132	1.121	1.121	1.003	0.996	1.034	0.887		0.8	0.471	0.436	0.474	0.281	0.279	0.299	0.277	0.275	0.287	0.287	0.285	0.29
5.67		1.165	1.165	1.147	1.137	1.137	1.018	1.01	1.046	0.912		0.823	0.482	0.447	0.486	0.281	0.28	0.296	0.277	0.275	0.287	0.288	0.285	0.289
5.83		1.177	1.18	1.16	1.149	1.151	1.028	1.022	1.059	0.94		0.849	0.492	0.459	0.499	0.281	0.281	0.298	0.277	0.275	0.287	0.287	0.285	0.289
6		1.19	1.19	1.171	1.159	1.165	1.04	1.035	1.07	0.958		0.873	0.501	0.469	0.509	0.282	0.283	0.299	0.277	0.276	0.289	0.287	0.284	0.289
6.17		1.202	1.206	1.179	1.168	1.173	1.049	1.044	1.083	0.977		0.892	0.512	0.476	0.523	0.282	0.284	0.3	0.278	0.276	0.287	0.288	0.285	0.289
6.33		1.212	1.214	1.187	1.177	1.183	1.061	1.058	1.093	0.993		0.915	0.516	0.483	0.529	0.282	0.284	0.303	0.277	0.275	0.287	0.287	0.285	0.289
6.5		1.221	1.225	1.195	1.185	1.19	1.075	1.073	1.104	1.012		0.932	0.523	0.492	0.536	0.283	0.285	0.306	0.277	0.276	0.287	0.287	0.285	0.289
6.67		1.228	1.235	1.202	1.193	1.198	1.088	1.086	1.115	1.028		0.951	0.53	0.501	0.545	0.283	0.286	0.307	0.277	0.275	0.287	0.287	0.284	0.289
6.83		1.237	1.241	1.209	1.2	1.204	1.1	1.095	1.128	1.042		0.963	0.537	0.508	0.554	0.283	0.286	0.305	0.277	0.275	0.287	0.287	0.284	0.289
7		1.244	1.247	1.217	1.204	1.21	1.109	1.105	1.139	1.052		0.978	0.547	0.518	0.559	0.284	0.286	0.309	0.278	0.276	0.287	0.287	0.283	0.289
7.17		1.249	1.255	1.222	1.21	1.216	1.117	1.114	1.145	1.07		0.991	0.553	0.529	0.567	0.284	0.286	0.312	0.277	0.276	0.287	0.288	0.283	0.289
7.33		1.254	1.262	1.228	1.214	1.222	1.123	1.121	1.153	1.08		1.003	0.565	0.537	0.575	0.285	0.287	0.314	0.277	0.276	0.287	0.288	0.283	0.289
7.5		1.26	1.267	1.23	1.218	1.224	1.129	1.126	1.161	1.09		1.016	0.576	0.544	0.588	0.285	0.288	0.314	0.278	0.276	0.287	0.287	0.284	0.289
7.67		1.268	1.272	1.233	1.222	1.228	1.132	1.132	1.17	1.098		1.023	0.582	0.553	0.598	0.286	0.288	0.317	0.278	0.276	0.287	0.287	0.283	0.289
7.83		1.267	1.277	1.237	1.226	1.232	1.136	1.136	1.175	1.105		1.036	0.591	0.559	0.603	0.286	0.288	0.32	0.278	0.276	0.287	0.287	0.283	0.289
8		1.271	1.278	1.241	1.23	1.236	1.14	1.14	1.178	1.115		1.047	0.598	0.566	0.612	0.287	0.29	0.322	0.278	0.276	0.287	0.287	0.284	0.289
8.17		1.274	1.289	1.244	1.228	1.237	1.142	1.143	1.18	1.121		1.068	0.606	0.57	0.618	0.287	0.29	0.331	0.278	0.278	0.287	0.286	0.282	0.288
8.33		1.28	1.297	1.247	1.231	1.24	1.145	1.147	1.183	1.138		1.095	0.613	0.569	0.631	0.288	0.291	0.327	0.278	0.275	0.287	0.287	0.284	0.289
8.5		1.298	1.303	1.25	1.234	1.242	1.146	1.15	1.17	1.145		1.121	0.619	0.587	0.641	0.289	0.291	0.333	0.278	0.276	0.287	0.287	0.284	0.289
8.67		1.33	1.304	1.251	1.239	1.245	1.15	1.152	1.171	1.146		1.115	0.621	0.579	0.645	0.289	0.291	0.334	0.278	0.276	0.287	0.287	0.283	0.289
8.83		1.348	1.329	1.253	1.237	1.247	1.152	1.155	1.173	1.143		1.105	0.627	0.582	0.647	0.29	0.291	0.336	0.278	0.276	0.287	0.287	0.283	0.289
9		1.365	1.272	1.257	1.245	1.248	1.153	1.155	1.174	1.146		1.103	0.633	0.586	0.649	0.29	0.292	0.338	0.278	0.277	0.288	0.286	0.283	0.289
9.17		1.393	1.292	1.262	1.243	1.25	1.155	1.157	1.175	1.149		1.103	0.637	0.591	0.651	0.291	0.292	0.351	0.278	0.275	0.287	0.286	0.284	0.289
9.33		1.264	1.292	1.268	1.246	1.255	1.156	1.158	1.178	1.155		1.105	0.644	0.594	0.663	0.292	0.293	0.353	0.278	0.276	0.287	0.286	0.283	0.289
9.5		1.267	1.307	1.27	1.249	1.253	1.157	1.158	1.179	1.156		1.113	0.646	0.598	0.662	0.293	0.294	0.354	0.278	0.276	0.287	0.286	0.283	0.288
9.67		1.274	1.301	1.278	1.253	1.256	1.157	1.16	1.181	1.159		1.112	0.652	0.603	0.668	0.293	0.295	0.358	0.278	0.276	0.287	0.286	0.283	0.288
9.83		1.276	1.304	1.296	1.258	1.261	1.16	1.164	1.183	1.16		1.111	0.655	0.607	0.674	0.294	0.295	0.357	0.278	0.276	0.287	0.286	0.283	0.289
10		1.277	1.308	1.54	1.264	1.263	1.16	1.165	1.185	1.165		1.113	0.66	0.61	0.68	0.294	0.296	0.365	0.278	0.275	0.287	0.286	0.283	0.289
10.17		1.282	1.319	1.473	1.272	1.265	1.162	1.165	1.187	1.166		1.113	0.666	0.613	0.685	0.296	0.298	0.363	0.278	0.276	0.287	0.286	0.284	0.288
10.33		1.301	1.313	1.494	1.345	1.269	1.164	1.168	1.188	1.166		1.112	0.669	0.619	0.69	0.295	0.297	0.373	0.278	0.276	0.287	0.286	0.283	0.289
10.5		1.283	1.324	1.48	1.311	1.334	1.165	1.169	1.19	1.168		1.113	0.676	0.622	0.692	0.295	0.299	0.37	0.278	0.276	0.287	0.287	0.284	0.289
10.67		1.288	1.314	1.445	1.329	1.353	1.167	1.169	1.191	1.171		1.113	0.679	0.624	0.697	0.296	0.299	0.373	0.278	0.275	0.286	0.287	0.283	0.289
10.83		1.292	1.323	1.422	1.458	1.436	1.169	1.172	1.188	1.175		1.114	0.685	0.629	0.705	0.296	0.3	0.382	0.278	0.275	0.286	0.287	0.284	0.288
11		1.296	1.317	1.397	1.509	1.375	1.169	1.17	1.193	1.171		1.113	0.69	0.632	0.707	0.297	0.301	0.376	0.278	0.275	0.287	0.287	0.284	0.289
11.17		1.296	1.322	1.472	1.508	1.358	1.171	1.165	1.193	1.171		1.116	0.693	0.635	0.713	0.298	0.3	0.38	0.278	0.275	0.287	0.286	0.284	0.289
11.33		1.299	1.31	1.384	1.484	1.312	1.176	1.159	1.193	1.172		1.117	0.698	0.639	0.718	0.299	0.302	0.385	0.278	0.275	0.286	0.287	0.284	0.288
11.5		1.303	1.311	1.275	1.392	1.56	1.173	1.152	1.196	1.173		1.116	0.702	0.641	0.723	0.3	0.303	0.396	0.278	0.275	0.286	0.287	0.283	0.289
11.67		1.301	1.321	1.277	1.262	1.246	1.191	1.154	1.2	1.175		1.116	0.707	0.647	0.727	0.3	0.303	0.394	0.278	0.275	0.286	0.287	0.283	0.288
11.83		1.302	1.318	1.29	1.266	1.256	1.182	1.157	1.2	1.179		1.119	0.71	0.647	0.737	0.302	0.304	0.396	0.278	0.277	0.286	0.286	0.283	0.288
12		1.307	1.328	1.309	1.47	1.255	1.213	1.159	1.22	1.177		1.117	0.715	0.651	0.736	0.302	0.305	0.41	0.278	0.275	0.286	0.287	0.283	0.288
12.17		1.324	1.331	1.413	1.444	1.268	1.207	1.175	1.23	1.176		1.118	0.718	0.654	0.741	0.303	0.305	0.409	0.278	0.275	0.286	0.286	0.283	0.288
12.33		1.31	1.323	1.295	1.279	1.269	1.214	1.188	1.242	1.208		1.116	0.722	0.657	0.745	0.304	0.306	0.424	0.277	0.275	0.286	0.286	0.283	0.288
12.5		1.317	1.323	1.302	1.286	1.271	1.216	1.198	1.234	1.192		1.12	0.725	0.66	0.749	0.306	0.308	0.419	0.277	0.275	0.286	0.286	0.284	0.288
12.67		1.314	1.324	1.31	1.289	1.281	1.214	1.196	1.235	1.197		1.123	0.73	0.663	0.754	0.306	0.308	0.426	0.278	0.275	0.286	0.287	0.284	0.288
12.83		1.316	1.324	1.316	1.295	1.278	1.22	1.201	1.239	1.179		1.123	0.732	0.665	0.759	0.306	0.309	0.422	0.277	0.275	0.286	0.286	0.283	0.288
13		1.318	1.328	1.319	1.295	1.287	1.226	1.205	1.235	1.196		1.123	0.734	0.668	0.761	0.307	0.31	0.434	0.277	0.276	0.286	0.286	0.284	0.288
13.17		1.317	1.336	1.314	1.299	1.287	1.229	1.208	1.235	1.184		1.124	0.737	0.669	0.766	0.308	0.311	0.429	0.277	0.275	0.286	0.287	0.283	0.288
13.33		1.317	1.325	1.321	1.302	1.303	1.23	1.21	1.236	1.185		1.124	0.74	0.67	0.768	0.309	0.313	0.439	0.277	0.275	0.286	0.286	0.284	0.288
13.5		1.302	1.331	1.319	1.306	1.302	1.23	1.213	1.242	1.194		1.122	0.744	0.674	0.771	0.309	0.314	0.438	0.277	0.275	0.286	0.287	0.284	0.289
13.67		1.318	1.327	1.319	1.313	1.302	1.222	1.213	1.249	1.197		1.122	0.748	0.676	0.772	0.31	0.314	0.448	0.277	0.274	0.286	0.287	0.284	0.288
13.83		1.317	1.325	1.324	1.306	1.292	1.224	1.219	1.25	1.194		1.123	0.751	0.678	0.782	0.312	0.316	0.443	0.277	0.274	0.285	0.286	0.284	0.288
14		1.31	1.329	1.325	1.322	1.296	1.225	1.22	1.25	1.189		1.12	0.752	0.68	0.782	0.313	0.318	0.448	0.277	0.275	0.285	0.287	0.284	0.289
14.17		1.311	1.33	1.33	1.321	1.302	1.222	1.216	1.255	1.2		1.118	0.755	0.68	0.784	0.314	0.319	0.454	0.277	0.275	0.286	0.286	0.284	0.288
14.33		1.311	1.332	1.33	1.318	1.301	1.219	1.225	1.251	1.221		1.121	0.761	0.683	0.787	0.315	0.319	0.46	0.277	0.275	0.285	0.286	0.284	0.289
14.5		1.311	1.333	1.33	1.324	1.292	1.228	1.223	1.262	1.223		1.12	0.762	0.686	0.791	0.315	0.319	0.462	0.277	0.274	0.286	0.286	0.284	0.289
14.67		1.313	1.335	1.341	1.326	1.303	1.231	1.228	1.252	1.214		1.118	0.765	0.686	0.79	0.317	0.321	0.456	0.276	0.275	0.286	0.286	0.284	0.288
14.83		1.311	1.331	1.349	1.336	1.292	1.221	1.229	1.272	1.204		1.124	0.767	0.69	0.796	0.318	0.322	0.462	0.276	0.274	0.286	0.286	0.284	0.288
15		1.318	1.335	1.339	1.329	1.305	1.237	1.214	1.275	1.212		1.123	0.77	0.689	0.804	0.318	0.324	0.461	0.276	0.275	0.285	0.286	0.284	0.289
15.17		1.317	1.335	1.334	1.322	1.304	1.24	1.227	1.274	1.199		1.125	0.773	0.693	0.8	0.32	0.323	0.46	0.276	0.274	0.285	0.287	0.284	0.288
15.33		1.322	1.337	1.338	1.334	1.306	1.238	1.24	1.273	1.213		1.126	0.774	0.694	0.81	0.321	0.325	0.461	0.276	0.274	0.286	0.287	0.284	0.288
15.5		1.323	1.339	1.338	1.333	1.308	1.238	1.236	1.265	1.22		1.127	0.774	0.693	0.805	0.322	0.325	0.465	0.276	0.274	0.285	0.286	0.284	0.289
15.67		1.321	1.346	1.338	1.335	1.311	1.236	1.236	1.272	1.203		1.131	0.778	0.696	0.805	0.323	0.325	0.462	0.276	0.274	0.285	0.287	0.284	0.288
15.83		1.319	1.341	1.341	1.349	1.334	1.233	1.236	1.273	1.206		1.136	0.78	0.695	0.815	0.324	0.327	0.465	0.276	0.274	0.285	0.286	0.284	0.289
16		1.322	1.343	1.342	1.355	1.317	1.242	1.236	1.274	1.22		1.14	0.784	0.699	0.816	0.325	0.327	0.465	0.276	0.274	0.285	0.287	0.284	0.288
16.17		1.322	1.344	1.337	1.337	1.313	1.243	1.24	1.285	1.217		1.144	0.784	0.7	0.822	0.327	0.328	0.475	0.276	0.274	0.285	0.286	0.284	0.288
16.33		1.327	1.349	1.338	1.337	1.333	1.247	1.236	1.259	1.216		1.147	0.788	0.702	0.82	0.327	0.329	0.474	0.276	0.274	0.285	0.286	0.284	0.288
16.5		1.323	1.352	1.337	1.345	1.332	1.249	1.24	1.264	1.236		1.155	0.787	0.703	0.816	0.328	0.33	0.476	0.276	0.273	0.285	0.287	0.284	0.289
16.67		1.328	1.353	1.337	1.336	1.349	1.253	1.236	1.271	1.248		1.165	0.791	0.704	0.823	0.329	0.33	0.471	0.276	0.274	0.284	0.286	0.284	0.288
16.83		1.339	1.349	1.339	1.346	1.319	1.251	1.227	1.277	1.227		1.176	0.793	0.706	0.829	0.331	0.332	0.476	0.276	0.274	0.284	0.286	0.284	0.289
17		1.327	1.35	1.341	1.329	1.335	1.243	1.237	1.28	1.209		1.188	0.794	0.705	0.825	0.331	0.331	0.477	0.276	0.274	0.285	0.286	0.284	0.289
17.17		1.343	1.352	1.341	1.338	1.317	1.244	1.246	1.27	1.215		1.189	0.794	0.707	0.829	0.332	0.333	0.482	0.275	0.274	0.285	0.287	0.284	0.288
17.33		1.337	1.356	1.34	1.342	1.338	1.256	1.25	1.281	1.221		1.169	0.799	0.71	0.835	0.333	0.335	0.48	0.275	0.274	0.284	0.286	0.284	0.289
17.5		1.34	1.354	1.341	1.346	1.335	1.263	1.253	1.267	1.214		1.162	0.799	0.71	0.833	0.335	0.335	0.48	0.275	0.274	0.284	0.287	0.285	0.289
17.67		1.341	1.355	1.343	1.347	1.32	1.251	1.239	1.287	1.224		1.157	0.801	0.708	0.831	0.338	0.336	0.48	0.275	0.273	0.284	0.287	0.287	0.288
17.83		1.337	1.357	1.343	1.349	1.335	1.26	1.247	1.271	1.203		1.16	0.803	0.712	0.834	0.338	0.336	0.484	0.275	0.274	0.284	0.286	0.286	0.289
18		1.348	1.359	1.346	1.35	1.322	1.256	1.239	1.291	1.216		1.157	0.806	0.711	0.838	0.34	0.338	0.483	0.275	0.274	0.284	0.286	0.285	0.288
18.17		1.351	1.362	1.345	1.349	1.335	1.259	1.244	1.292	1.211		1.156	0.808	0.711	0.835	0.339	0.34	0.49	0.275	0.273	0.284	0.287	0.286	0.288
18.33		1.345	1.365	1.348	1.35	1.34	1.261	1.258	1.293	1.227		1.156	0.809	0.713	0.84	0.34	0.341	0.498	0.275	0.274	0.284	0.286	0.285	0.289
18.5		1.343	1.367	1.349	1.351	1.324	1.274	1.247	1.279	1.198		1.158	0.809	0.714	0.839	0.341	0.341	0.49	0.275	0.273	0.284	0.287	0.285	0.289
18.67		1.347	1.369	1.351	1.351	1.339	1.266	1.263	1.298	1.23		1.157	0.811	0.714	0.843	0.341	0.341	0.492	0.275	0.273	0.284	0.287	0.284	0.288
18.83		1.345	1.371	1.351	1.351	1.343	1.267	1.25	1.292	1.202		1.157	0.815	0.716	0.845	0.344	0.344	0.481	0.275	0.273	0.283	0.287	0.285	0.289
19		1.347	1.373	1.353	1.351	1.339	1.286	1.253	1.293	1.215		1.158	0.814	0.715	0.85	0.344	0.344	0.491	0.275	0.273	0.283	0.287	0.286	0.289
19.17		1.351	1.375	1.353	1.352	1.332	1.274	1.265	1.305	1.227		1.157	0.819	0.715	0.851	0.345	0.345	0.485	0.275	0.273	0.284	0.287	0.286	0.289
19.33		1.352	1.378	1.355	1.353	1.326	1.29	1.274	1.29	1.22		1.156	0.82	0.716	0.858	0.345	0.346	0.491	0.275	0.274	0.284	0.287	0.285	0.289
19.5		1.353	1.381	1.357	1.353	1.33	1.29	1.257	1.3	1.251		1.162	0.823	0.718	0.858	0.346	0.347	0.494	0.274	0.273	0.283	0.287	0.286	0.288
19.67		1.356	1.383	1.358	1.354	1.331	1.286	1.26	1.293	1.292		1.159	0.824	0.719	0.86	0.347	0.349	0.494	0.275	0.273	0.284	0.287	0.286	0.288
19.83		1.355	1.383	1.36	1.355	1.331	1.281	1.262	1.311	1.25		1.159	0.825	0.718	0.859	0.348	0.349	0.488	0.274	0.273	0.283	0.287	0.285	0.289
20		1.359	1.385	1.362	1.356	1.332	1.287	1.264	1.304	1.247		1.163	0.828	0.718	0.864	0.349	0.35	0.502	0.274	0.273	0.284	0.287	0.285	0.289
20.17		1.364	1.385	1.364	1.357	1.333	1.298	1.264	1.308	1.253		1.156	0.857	0.719	0.87	0.351	0.352	0.489	0.274	0.273	0.283	0.287	0.285	0.289
20.33		1.362	1.386	1.366	1.357	1.334	1.294	1.282	1.298	1.236		1.161	0.837	0.719	0.87	0.351	0.353	0.49	0.274	0.272	0.283	0.287	0.285	0.289
20.5		1.367	1.39	1.369	1.358	1.334	1.288	1.272	1.302	1.242		1.163	0.836	0.721	0.877	0.353	0.353	0.493	0.274	0.272	0.283	0.287	0.285	0.289
20.67		1.367	1.392	1.37	1.359	1.336	1.293	1.268	1.303	1.264		1.161	0.841	0.72	0.878	0.354	0.355	0.486	0.274	0.272	0.283	0.287	0.285	0.289
20.83		1.37	1.393	1.372	1.361	1.336	1.289	1.273	1.304	1.271		1.157	0.844	0.72	0.882	0.356	0.356	0.504	0.274	0.272	0.283	0.287	0.285	0.289
21		1.372	1.397	1.375	1.362	1.338	1.294	1.272	1.308	1.293		1.163	0.857	0.722	0.888	0.357	0.357	0.494	0.274	0.273	0.282	0.287	0.285	0.288
21.17		1.372	1.4	1.379	1.362	1.34	1.302	1.275	1.308	1.27		1.165	0.848	0.721	0.894	0.358	0.356	0.493	0.274	0.273	0.283	0.287	0.285	0.29
21.33		1.375	1.401	1.381	1.363	1.343	1.305	1.289	1.311	1.248		1.173	0.853	0.722	0.899	0.361	0.358	0.495	0.274	0.272	0.283	0.286	0.286	0.289
21.5		1.377	1.404	1.381	1.366	1.347	1.307	1.28	1.314	1.279		1.179	0.856	0.723	0.907	0.362	0.36	0.482	0.274	0.272	0.282	0.287	0.285	0.289
21.67		1.379	1.407	1.381	1.365	1.349	1.296	1.279	1.317	1.254		1.173	0.859	0.722	0.91	0.362	0.36	0.492	0.273	0.272	0.282	0.287	0.285	0.289
21.83		1.381	1.409	1.381	1.367	1.349	1.298	1.282	1.319	1.257		1.175	0.86	0.724	0.912	0.361	0.361	0.497	0.273	0.272	0.282	0.288	0.285	0.289
22		1.383	1.411	1.387	1.367	1.352	1.3	1.283	1.316	1.285		1.186	0.868	0.725	0.919	0.366	0.362	0.495	0.274	0.272	0.282	0.288	0.285	0.29
22.17		1.386	1.413	1.391	1.369	1.357	1.298	1.283	1.319	1.266		1.183	0.904	0.726	0.92	0.365	0.364	0.488	0.274	0.272	0.282	0.288	0.286	0.289
22.33		1.389	1.416	1.392	1.372	1.361	1.305	1.286	1.316	1.288		1.173	0.873	0.724	0.926	0.369	0.363	0.492	0.273	0.272	0.282	0.287	0.286	0.289
22.5		1.388	1.417	1.392	1.374	1.363	1.31	1.289	1.316	1.287		1.184	0.879	0.723	0.928	0.369	0.365	0.484	0.273	0.272	0.282	0.287	0.285	0.289
22.67		1.391	1.419	1.395	1.377	1.365	1.31	1.29	1.321	1.269		1.183	0.878	0.725	0.93	0.366	0.366	0.482	0.273	0.272	0.281	0.287	0.286	0.288
22.83		1.391	1.421	1.393	1.382	1.368	1.313	1.294	1.32	1.277		1.214	0.879	0.725	0.936	0.366	0.367	0.489	0.273	0.272	0.281	0.287	0.285	0.289
23		1.394	1.423	1.396	1.384	1.368	1.312	1.3	1.319	1.272		1.348	0.91	0.725	0.934	0.369	0.368	0.489	0.273	0.272	0.281	0.287	0.286	0.289
23.17		1.395	1.423	1.398	1.385	1.375	1.312	1.294	1.319	1.271		1.271	0.882	0.726	0.942	0.371	0.368	0.49	0.273	0.272	0.281	0.287	0.286	0.289
23.33		1.397	1.427	1.399	1.387	1.377	1.313	1.299	1.324	1.285		1.188	0.868	0.726	0.944	0.37	0.369	0.482	0.273	0.272	0.281	0.287	0.285	0.289
23.5		1.399	1.429	1.402	1.389	1.375	1.313	1.3	1.324	1.309		1.197	0.856	0.727	0.942	0.37	0.371	0.49	0.273	0.272	0.281	0.288	0.286	0.289
23.67		1.4	1.431	1.405	1.384	1.38	1.303	1.303	1.324	1.278		1.193	0.847	0.727	0.925	0.376	0.371	0.483	0.273	0.272	0.281	0.288	0.285	0.289
23.83		1.4	1.432	1.415	1.384	1.365	1.304	1.305	1.325	1.292		1.201	0.838	0.729	0.918	0.373	0.372	0.481	0.273	0.271	0.281	0.288	0.284	0.289
24		1.401	1.435	1.417	1.39	1.369	1.305	1.306	1.325	1.285		1.207	0.831	0.729	0.905	0.376	0.374	0.486	0.273	0.272	0.281	0.288	0.285	0.289
24.17		1.403	1.437	1.419	1.406	1.375	1.301	1.314	1.328	1.289		1.216	0.825	0.728	0.901	0.375	0.374	0.501	0.273	0.272	0.281	0.288	0.285	0.289
24.33		1.405	1.439	1.422	1.394	1.379	1.314	1.311	1.327	1.292		1.217	0.821	0.73	0.905	0.374	0.375	0.483	0.273	0.272	0.281	0.288	0.285	0.29
24.5		1.406	1.44	1.423	1.401	1.375	1.306	1.317	1.332	1.293		1.222	0.822	0.73	0.9	0.377	0.376	0.479	0.272	0.272	0.281	0.287	0.285	0.289
24.67		1.408	1.443	1.424	1.4	1.375	1.306	1.312	1.33	1.299		1.222	0.82	0.728	0.905	0.377	0.376	0.49	0.273	0.272	0.281	0.288	0.285	0.289
24.83		1.411	1.444	1.431	1.411	1.382	1.314	1.313	1.333	1.299		1.218	0.82	0.73	0.907	0.382	0.378	0.48	0.273	0.272	0.281	0.288	0.285	0.289
25		1.412	1.445	1.431	1.412	1.388	1.308	1.309	1.329	1.294		1.214	0.814	0.73	0.903	0.379	0.376	0.483	0.272	0.272	0.28	0.288	0.285	0.289
25.17		1.413	1.448	1.436	1.406	1.391	1.304	1.312	1.329	1.284		1.229	0.814	0.731	0.9	0.375	0.378	0.486	0.273	0.272	0.281	0.288	0.285	0.289
25.33		1.413	1.45	1.435	1.409	1.39	1.31	1.308	1.335	1.286		1.22	0.814	0.732	0.899	0.38	0.379	0.488	0.272	0.271	0.281	0.289	0.285	0.289
25.5		1.415	1.449	1.437	1.409	1.39	1.313	1.309	1.328	1.285		1.228	0.809	0.732	0.902	0.387	0.379	0.478	0.272	0.271	0.281	0.288	0.285	0.289
25.67		1.415	1.452	1.432	1.413	1.393	1.31	1.304	1.333	1.285		1.228	0.809	0.732	0.901	0.375	0.378	0.483	0.272	0.271	0.28	0.288	0.285	0.289
25.83		1.419	1.453	1.435	1.415	1.397	1.312	1.306	1.334	1.28		1.231	0.809	0.732	0.9	0.379	0.38	0.482	0.272	0.272	0.28	0.288	0.285	0.289
26		1.42	1.455	1.433	1.415	1.401	1.31	1.308	1.334	1.28		1.237	0.807	0.732	0.898	0.379	0.381	0.48	0.272	0.271	0.28	0.288	0.284	0.289
26.17		1.422	1.459	1.433	1.415	1.402	1.312	1.312	1.331	1.288		1.24	0.805	0.733	0.897	0.386	0.38	0.48	0.272	0.271	0.28	0.288	0.285	0.288
26.33		1.422	1.461	1.438	1.415	1.404	1.315	1.315	1.338	1.274		1.248	0.805	0.734	0.893	0.379	0.381	0.476	0.272	0.271	0.28	0.288	0.285	0.289
26.5		1.423	1.463	1.434	1.417	1.389	1.321	1.315	1.335	1.273		1.248	0.802	0.735	0.892	0.385	0.383	0.477	0.272	0.271	0.28	0.288	0.285	0.289
26.67		1.425	1.468	1.43	1.421	1.409	1.319	1.314	1.338	1.275		1.248	0.801	0.734	0.893	0.384	0.382	0.484	0.272	0.271	0.28	0.288	0.285	0.289
26.83		1.425	1.467	1.434	1.422	1.409	1.316	1.312	1.339	1.274		1.254	0.801	0.735	0.888	0.379	0.384	0.488	0.272	0.271	0.28	0.288	0.285	0.289
27		1.428	1.473	1.439	1.43	1.411	1.322	1.316	1.341	1.276		1.25	0.799	0.736	0.885	0.379	0.383	0.476	0.272	0.271	0.28	0.287	0.285	0.289
27.17		1.431	1.474	1.441	1.431	1.416	1.327	1.315	1.34	1.278		1.242	0.8	0.735	0.884	0.384	0.384	0.478	0.271	0.271	0.28	0.288	0.284	0.289
27.33		1.436	1.475	1.442	1.428	1.415	1.327	1.316	1.345	1.274		1.238	0.8	0.736	0.885	0.379	0.383	0.477	0.272	0.272	0.28	0.288	0.284	0.289
27.5		1.441	1.478	1.445	1.441	1.417	1.326	1.319	1.344	1.276		1.216	0.802	0.736	0.882	0.382	0.386	0.479	0.272	0.272	0.279	0.288	0.285	0.289
27.67		1.443	1.479	1.448	1.441	1.424	1.332	1.321	1.348	1.279		1.212	0.804	0.736	0.877	0.381	0.387	0.479	0.271	0.272	0.28	0.287	0.284	0.288
27.83		1.444	1.48	1.454	1.438	1.424	1.334	1.322	1.347	1.281		1.21	0.805	0.739	0.879	0.392	0.386	0.479	0.272	0.271	0.28	0.287	0.285	0.289
28		1.444	1.48	1.452	1.434	1.413	1.333	1.311	1.35	1.284		1.205	0.811	0.738	0.874	0.385	0.388	0.484	0.272	0.271	0.28	0.288	0.285	0.289
28.17		1.447	1.482	1.452	1.44	1.436	1.34	1.316	1.352	1.297		1.208	0.815	0.741	0.877	0.385	0.388	0.48	0.272	0.271	0.28	0.287	0.285	0.289
28.33		1.451	1.484	1.456	1.44	1.422	1.338	1.313	1.355	1.273		1.208	0.817	0.741	0.879	0.387	0.388	0.486	0.272	0.271	0.28	0.288	0.284	0.288
28.5		1.451	1.488	1.461	1.443	1.427	1.344	1.329	1.354	1.285		1.207	0.826	0.742	0.88	0.381	0.387	0.483	0.271	0.271	0.279	0.287	0.284	0.288
28.67		1.451	1.489	1.461	1.446	1.434	1.343	1.324	1.359	1.288		1.206	0.831	0.765	0.882	0.382	0.386	0.478	0.271	0.271	0.28	0.287	0.284	0.289
28.83		1.449	1.49	1.46	1.454	1.437	1.347	1.327	1.359	1.28		1.207	0.836	0.744	0.884	0.384	0.388	0.485	0.271	0.271	0.279	0.287	0.284	0.288
29		1.443	1.492	1.46	1.465	1.432	1.348	1.337	1.362	1.284		1.205	0.842	0.747	0.888	0.392	0.388	0.477	0.271	0.271	0.28	0.287	0.284	0.288
29.17		1.45	1.495	1.464	1.459	1.439	1.343	1.323	1.363	1.286		1.201	0.845	0.744	0.895	0.386	0.387	0.483	0.271	0.271	0.279	0.287	0.285	0.288
29.33		1.457	1.497	1.466	1.456	1.424	1.339	1.321	1.367	1.284		1.203	0.851	0.745	0.901	0.392	0.388	0.48	0.271	0.271	0.279	0.287	0.284	0.288
29.5		1.46	1.499	1.465	1.454	1.444	1.348	1.339	1.366	1.282		1.202	0.858	0.77	0.904	0.392	0.387	0.494	0.271	0.271	0.28	0.287	0.284	0.289
29.67		1.462	1.498	1.468	1.455	1.447	1.353	1.327	1.367	1.291		1.203	0.862	0.762	0.909	0.391	0.389	0.477	0.271	0.271	0.279	0.287	0.285	0.289
29.83		1.467	1.499	1.473	1.457	1.448	1.358	1.325	1.371	1.282		1.204	0.861	0.749	0.916	0.391	0.39	0.482	0.271	0.271	0.279	0.288	0.285	0.289
30		1.47	1.5	1.475	1.46	1.448	1.358	1.343	1.373	1.285		1.202	0.861	0.751	0.919	0.389	0.389	0.478	0.271	0.271	0.279	0.287	0.284	0.288
30.17		1.472	1.501	1.476	1.462	1.452	1.361	1.342	1.375	1.287		1.205	0.864	0.755	0.923	0.39	0.389	0.476	0.271	0.271	0.279	0.287	0.285	0.289
30.33		1.475	1.503	1.479	1.463	1.455	1.363	1.352	1.382	1.289		1.206	0.869	0.755	0.922	0.386	0.39	0.477	0.271	0.271	0.279	0.287	0.284	0.288
30.5		1.477	1.505	1.481	1.464	1.457	1.365	1.346	1.378	1.292		1.209	0.87	0.76	0.928	0.385	0.389	0.478	0.271	0.271	0.279	0.287	0.284	0.288
30.67		1.471	1.507	1.49	1.474	1.456	1.366	1.349	1.379	1.293		1.212	0.875	0.758	0.926	0.39	0.389	0.483	0.271	0.271	0.279	0.287	0.284	0.289
30.83		1.467	1.509	1.488	1.474	1.464	1.371	1.356	1.384	1.301		1.218	0.878	0.759	0.931	0.389	0.389	0.476	0.271	0.271	0.279	0.287	0.284	0.288
31		1.474	1.51	1.488	1.48	1.464	1.369	1.346	1.388	1.305		1.218	0.89	0.76	0.933	0.387	0.39	0.479	0.271	0.271	0.279	0.288	0.284	0.289
31.17		1.481	1.513	1.489	1.483	1.453	1.375	1.36	1.391	1.301		1.217	0.879	0.765	0.929	0.391	0.389	0.475	0.271	0.271	0.279	0.287	0.284	0.288
31.33		1.484	1.513	1.49	1.49	1.461	1.374	1.345	1.388	1.302		1.221	0.889	0.765	0.935	0.385	0.392	0.488	0.271	0.271	0.279	0.288	0.284	0.288
31.5		1.487	1.514	1.493	1.491	1.465	1.379	1.362	1.393	1.305		1.223	0.88	0.775	0.956	0.386	0.389	0.474	0.271	0.271	0.279	0.288	0.284	0.288
31.67		1.484	1.516	1.5	1.491	1.465	1.378	1.364	1.395	1.304		1.225	0.879	0.769	0.936	0.391	0.389	0.487	0.271	0.271	0.279	0.288	0.284	0.288
31.83		1.488	1.517	1.495	1.492	1.474	1.381	1.359	1.395	1.306		1.229	0.884	0.772	0.938	0.387	0.389	0.474	0.271	0.271	0.279	0.288	0.285	0.288
32		1.491	1.519	1.494	1.494	1.471	1.384	1.369	1.4	1.309		1.232	0.889	0.774	0.937	0.384	0.39	0.475	0.27	0.271	0.279	0.288	0.284	0.288
32.17		1.482	1.52	1.493	1.497	1.466	1.375	1.37	1.404	1.309		1.233	0.882	0.78	0.97	0.383	0.39	0.481	0.27	0.271	0.278	0.288	0.285	0.288
32.33		1.491	1.522	1.499	1.496	1.467	1.384	1.371	1.402	1.309		1.24	0.883	0.78	0.947	0.385	0.39	0.477	0.271	0.27	0.279	0.288	0.284	0.288
32.5		1.496	1.522	1.502	1.489	1.469	1.388	1.362	1.4	1.308		1.244	0.884	0.792	0.943	0.382	0.39	0.473	0.271	0.271	0.279	0.288	0.284	0.288
32.67		1.498	1.524	1.512	1.49	1.477	1.392	1.362	1.398	1.312		1.249	0.889	0.789	0.943	0.383	0.39	0.475	0.27	0.271	0.278	0.288	0.284	0.288
32.83		1.492	1.526	1.519	1.492	1.48	1.393	1.361	1.409	1.313		1.249	0.889	0.791	0.936	0.383	0.389	0.475	0.27	0.271	0.278	0.289	0.284	0.288
33		1.49	1.526	1.523	1.495	1.47	1.397	1.382	1.409	1.313		1.253	0.894	0.794	0.934	0.384	0.388	0.475	0.271	0.271	0.279	0.288	0.284	0.288
33.17		1.497	1.527	1.522	1.497	1.475	1.397	1.383	1.401	1.315		1.255	0.899	0.801	0.932	0.383	0.39	0.498	0.27	0.271	0.278	0.288	0.284	0.288
33.33		1.505	1.527	1.522	1.499	1.485	1.399	1.388	1.417	1.32		1.259	0.901	0.803	0.928	0.382	0.388	0.483	0.27	0.271	0.278	0.288	0.284	0.288
33.5		1.506	1.529	1.523	1.501	1.478	1.404	1.378	1.403	1.321		1.264	0.901	0.806	0.931	0.383	0.389	0.474	0.27	0.27	0.278	0.288	0.285	0.288
33.67		1.501	1.531	1.525	1.498	1.481	1.402	1.392	1.405	1.325		1.266	0.916	0.808	0.937	0.382	0.389	0.483	0.27	0.271	0.278	0.288	0.285	0.288
33.83		1.502	1.534	1.528	1.5	1.485	1.406	1.394	1.416	1.325		1.267	0.924	0.812	0.945	0.383	0.389	0.487	0.27	0.271	0.278	0.288	0.284	0.288
34		1.506	1.534	1.527	1.501	1.482	1.413	1.382	1.425	1.338		1.271	0.931	0.807	0.95	0.382	0.391	0.487	0.27	0.27	0.278	0.287	0.285	0.288
34.17		1.512	1.539	1.53	1.502	1.48	1.409	1.392	1.424	1.337		1.275	0.939	0.798	0.959	0.383	0.388	0.48	0.27	0.271	0.278	0.288	0.284	0.287
34.33		1.502	1.539	1.53	1.504	1.491	1.412	1.402	1.431	1.34		1.275	0.941	0.785	0.964	0.382	0.39	0.478	0.27	0.27	0.279	0.288	0.283	0.287
34.5		1.506	1.538	1.531	1.505	1.482	1.418	1.395	1.43	1.345		1.276	0.949	0.78	0.967	0.382	0.39	0.488	0.271	0.271	0.279	0.288	0.284	0.288
34.67		1.51	1.539	1.531	1.509	1.491	1.414	1.391	1.435	1.34		1.28	0.955	0.78	0.97	0.382	0.389	0.484	0.27	0.271	0.278	0.288	0.284	0.288
34.83		1.513	1.541	1.536	1.511	1.498	1.421	1.4	1.436	1.346		1.288	0.955	0.783	0.971	0.381	0.389	0.482	0.27	0.271	0.278	0.288	0.284	0.287
35		1.517	1.541	1.536	1.512	1.491	1.417	1.409	1.442	1.349		1.296	0.961	0.785	0.974	0.381	0.39	0.481	0.27	0.271	0.278	0.288	0.284	0.288
35.17		1.519	1.543	1.537	1.513	1.492	1.423	1.409	1.44	1.351		1.293	0.963	0.793	0.975	0.381	0.389	0.474	0.27	0.271	0.278	0.287	0.284	0.288
35.33		1.518	1.542	1.537	1.515	1.492	1.429	1.408	1.446	1.347		1.29	0.967	0.792	0.981	0.38	0.387	0.476	0.27	0.271	0.278	0.288	0.284	0.287
35.5		1.519	1.543	1.541	1.519	1.493	1.427	1.401	1.449	1.352		1.296	0.974	0.796	0.982	0.38	0.389	0.486	0.269	0.271	0.278	0.288	0.284	0.287
35.67		1.521	1.544	1.54	1.523	1.495	1.43	1.41	1.449	1.355		1.299	0.973	0.799	0.986	0.381	0.388	0.476	0.27	0.271	0.278	0.288	0.283	0.287
35.83		1.519	1.547	1.537	1.526	1.495	1.436	1.421	1.448	1.352		1.306	0.977	0.802	0.983	0.381	0.388	0.484	0.27	0.271	0.278	0.287	0.283	0.287
36		1.52	1.547	1.538	1.531	1.503	1.434	1.419	1.456	1.355		1.303	0.977	0.802	0.988	0.382	0.388	0.475	0.27	0.27	0.278	0.287	0.283	0.287
36.17		1.522	1.551	1.54	1.521	1.506	1.439	1.412	1.456	1.357		1.304	0.983	0.804	0.992	0.381	0.388	0.487	0.27	0.271	0.277	0.287	0.284	0.287
36.33		1.523	1.552	1.543	1.53	1.498	1.438	1.413	1.461	1.359		1.302	0.985	0.806	0.994	0.381	0.388	0.473	0.27	0.27	0.277	0.287	0.283	0.288
36.5		1.525	1.552	1.545	1.535	1.501	1.443	1.419	1.459	1.36		1.293	0.985	0.803	0.996	0.38	0.388	0.485	0.27	0.27	0.278	0.287	0.283	0.288
36.67		1.531	1.552	1.545	1.536	1.503	1.443	1.424	1.461	1.361		1.301	0.985	0.806	1	0.379	0.387	0.487	0.27	0.27	0.278	0.287	0.283	0.287
36.83		1.533	1.552	1.544	1.532	1.507	1.447	1.432	1.465	1.361		1.303	0.992	0.806	1.001	0.381	0.387	0.481	0.27	0.271	0.278	0.287	0.283	0.287
37		1.533	1.553	1.542	1.531	1.505	1.442	1.435	1.466	1.353		1.298	0.989	0.805	1.003	0.381	0.389	0.48	0.269	0.271	0.277	0.288	0.284	0.287
37.17		1.533	1.556	1.543	1.53	1.516	1.451	1.43	1.469	1.366		1.291	0.994	0.807	1.007	0.379	0.388	0.478	0.27	0.27	0.277	0.288	0.283	0.287
37.33		1.533	1.557	1.544	1.531	1.508	1.452	1.422	1.472	1.363		1.3	0.991	0.806	1.01	0.38	0.388	0.487	0.27	0.271	0.278	0.287	0.283	0.287
37.5		1.533	1.558	1.545	1.526	1.518	1.454	1.435	1.473	1.361		1.304	0.998	0.81	1.012	0.379	0.386	0.481	0.27	0.27	0.279	0.288	0.283	0.287
37.67		1.579	1.558	1.548	1.53	1.516	1.441	1.444	1.475	1.367		1.31	1	0.812	1.014	0.38	0.388	0.485	0.27	0.27	0.277	0.287	0.282	0.288
37.83		1.544	1.559	1.548	1.528	1.519	1.459	1.432	1.477	1.364		1.308	1.004	0.815	1.016	0.379	0.387	0.486	0.269	0.27	0.277	0.287	0.284	0.288
38		1.538	1.563	1.549	1.529	1.517	1.457	1.446	1.478	1.366		1.305	1.002	0.817	1.016	0.378	0.387	0.473	0.27	0.27	0.278	0.288	0.283	0.288
38.17		1.541	1.565	1.549	1.529	1.517	1.448	1.432	1.48	1.365		1.31	1.007	0.813	1.016	0.379	0.389	0.475	0.27	0.27	0.278	0.287	0.283	0.288
38.33		1.548	1.569	1.551	1.531	1.517	1.454	1.45	1.481	1.372		1.317	1.007	0.821	1.02	0.378	0.391	0.484	0.27	0.27	0.277	0.287	0.283	0.287
38.5		1.552	1.568	1.552	1.541	1.517	1.456	1.45	1.482	1.371		1.31	1.01	0.822	1.026	0.379	0.388	0.474	0.27	0.27	0.277	0.287	0.283	0.287
38.67		1.556	1.569	1.552	1.535	1.518	1.463	1.445	1.486	1.373		1.308	1.014	0.828	1.027	0.379	0.39	0.473	0.269	0.27	0.277	0.286	0.283	0.287
38.83		1.566	1.564	1.564	1.534	1.52	1.472	1.458	1.487	1.375		1.304	1.015	0.833	1.031	0.379	0.387	0.483	0.269	0.27	0.278	0.287	0.283	0.287
39		1.572	1.564	1.555	1.537	1.523	1.471	1.45	1.49	1.379		1.31	1.02	0.836	1.03	0.378	0.387	0.483	0.27	0.27	0.277	0.287	0.283	0.287
39.17		1.578	1.567	1.556	1.538	1.528	1.475	1.462	1.488	1.377		1.314	1.021	0.846	1.042	0.378	0.391	0.473	0.27	0.271	0.278	0.287	0.283	0.287
39.33		1.589	1.568	1.558	1.54	1.524	1.48	1.452	1.492	1.379		1.321	1.027	0.847	1.04	0.378	0.391	0.473	0.27	0.271	0.278	0.287	0.283	0.287
39.5		1.605	1.572	1.558	1.542	1.53	1.477	1.465	1.497	1.383		1.318	1.032	0.852	1.045	0.378	0.39	0.484	0.269	0.271	0.277	0.287	0.283	0.287
39.67		1.62	1.573	1.563	1.549	1.533	1.483	1.453	1.497	1.387		1.321	1.032	0.865	1.042	0.377	0.392	0.479	0.27	0.27	0.278	0.287	0.283	0.287
39.83		1.631	1.575	1.559	1.547	1.526	1.484	1.462	1.497	1.385		1.326	1.037	0.876	1.044	0.378	0.387	0.475	0.27	0.27	0.277	0.287	0.283	0.287
40		1.635	1.579	1.56	1.544	1.534	1.487	1.45	1.498	1.384		1.32	1.037	0.877	1.043	0.377	0.391	0.481	0.269	0.27	0.277	0.286	0.283	0.287
40.17		1.641	1.58	1.561	1.547	1.538	1.477	1.456	1.503	1.39		1.328	1.04	0.875	1.051	0.376	0.391	0.473	0.269	0.271	0.277	0.287	0.283	0.287
40.33		1.65	1.581	1.561	1.547	1.539	1.492	1.465	1.501	1.395		1.333	1.042	0.881	1.051	0.376	0.391	0.483	0.27	0.271	0.277	0.287	0.284	0.287
40.5		1.659	1.581	1.561	1.548	1.533	1.493	1.456	1.507	1.394		1.323	1.036	0.882	1.055	0.376	0.39	0.476	0.27	0.27	0.277	0.287	0.284	0.287
40.67		1.664	1.582	1.561	1.55	1.527	1.493	1.466	1.506	1.392		1.335	1.045	0.881	1.055	0.376	0.389	0.476	0.27	0.271	0.277	0.287	0.284	0.288
40.83		1.667	1.582	1.561	1.55	1.534	1.479	1.458	1.506	1.393		1.338	1.051	0.883	1.056	0.376	0.39	0.48	0.27	0.271	0.277	0.287	0.284	0.287
41		1.677	1.577	1.561	1.552	1.538	1.484	1.466	1.506	1.396		1.338	1.052	0.877	1.059	0.377	0.391	0.473	0.269	0.27	0.277	0.287	0.284	0.287
41.17		1.679	1.582	1.563	1.552	1.542	1.499	1.476	1.511	1.398		1.338	1.059	0.878	1.064	0.376	0.389	0.483	0.269	0.271	0.278	0.287	0.283	0.287
41.33		1.682	1.582	1.565	1.554	1.543	1.499	1.465	1.514	1.399		1.345	1.056	0.875	1.064	0.375	0.392	0.473	0.269	0.27	0.277	0.287	0.284	0.288
41.5		1.682	1.581	1.569	1.554	1.541	1.504	1.472	1.507	1.401		1.342	1.058	0.877	1.071	0.376	0.391	0.485	0.27	0.271	0.277	0.287	0.284	0.288
41.67		1.684	1.579	1.57	1.554	1.543	1.503	1.466	1.51	1.403		1.341	1.062	0.872	1.071	0.375	0.39	0.468	0.269	0.271	0.277	0.287	0.283	0.287
41.83		1.687	1.581	1.572	1.555	1.545	1.491	1.481	1.506	1.402		1.351	1.065	0.874	1.074	0.375	0.392	0.473	0.269	0.271	0.277	0.286	0.284	0.287
42		1.69	1.582	1.574	1.558	1.546	1.494	1.472	1.516	1.413		1.346	1.072	0.875	1.072	0.375	0.39	0.471	0.269	0.271	0.277	0.287	0.283	0.287
42.17		1.692	1.582	1.575	1.556	1.545	1.494	1.486	1.521	1.404		1.349	1.073	0.875	1.079	0.376	0.391	0.478	0.27	0.27	0.277	0.287	0.284	0.287
42.33		1.687	1.585	1.575	1.557	1.548	1.5	1.477	1.526	1.407		1.353	1.075	0.902	1.083	0.375	0.391	0.479	0.269	0.271	0.277	0.286	0.283	0.287
42.5		1.692	1.585	1.576	1.558	1.548	1.5	1.48	1.524	1.412		1.35	1.078	0.891	1.086	0.376	0.39	0.478	0.27	0.27	0.277	0.287	0.283	0.287
42.67		1.685	1.585	1.579	1.559	1.548	1.505	1.483	1.525	1.416		1.353	1.078	0.889	1.087	0.375	0.391	0.472	0.269	0.27	0.277	0.286	0.283	0.288
42.83		1.679	1.589	1.58	1.56	1.55	1.51	1.487	1.531	1.41		1.359	1.081	0.884	1.09	0.375	0.391	0.488	0.27	0.271	0.277	0.287	0.284	0.287
43		1.672	1.59	1.582	1.563	1.55	1.499	1.478	1.527	1.419		1.363	1.083	0.881	1.093	0.375	0.393	0.484	0.269	0.27	0.277	0.286	0.283	0.288
43.17		1.663	1.589	1.582	1.565	1.545	1.514	1.493	1.533	1.418		1.361	1.085	0.879	1.096	0.374	0.391	0.469	0.269	0.271	0.277	0.287	0.283	0.288
43.33		1.652	1.591	1.587	1.566	1.543	1.504	1.484	1.531	1.421		1.363	1.085	0.876	1.099	0.374	0.391	0.471	0.269	0.271	0.277	0.287	0.283	0.287
43.5		1.647	1.591	1.589	1.566	1.546	1.508	1.491	1.535	1.424		1.368	1.086	0.881	1.103	0.373	0.392	0.473	0.269	0.27	0.277	0.287	0.283	0.288
43.67		1.64	1.591	1.588	1.568	1.547	1.509	1.498	1.531	1.423		1.365	1.091	0.89	1.106	0.374	0.392	0.476	0.269	0.27	0.277	0.287	0.283	0.287
43.83		1.629	1.591	1.585	1.569	1.547	1.518	1.489	1.539	1.431		1.372	1.096	0.892	1.106	0.374	0.392	0.477	0.269	0.27	0.277	0.287	0.282	0.288
44		1.617	1.592	1.587	1.569	1.548	1.527	1.496	1.537	1.428		1.376	1.091	0.898	1.108	0.374	0.393	0.478	0.27	0.27	0.277	0.287	0.283	0.288
44.17		1.615	1.593	1.588	1.568	1.549	1.514	1.492	1.541	1.427		1.378	1.101	0.906	1.109	0.374	0.394	0.468	0.269	0.271	0.277	0.287	0.282	0.288
44.33		1.607	1.596	1.596	1.571	1.549	1.514	1.498	1.539	1.436		1.375	1.105	0.914	1.112	0.373	0.393	0.472	0.27	0.271	0.277	0.287	0.282	0.287
44.5		1.603	1.598	1.597	1.571	1.55	1.517	1.497	1.536	1.431		1.377	1.101	0.916	1.114	0.373	0.393	0.482	0.269	0.27	0.277	0.286	0.283	0.288
44.67		1.596	1.599	1.601	1.571	1.55	1.518	1.501	1.544	1.43		1.371	1.101	0.923	1.115	0.374	0.394	0.47	0.269	0.271	0.277	0.287	0.282	0.288
44.83		1.589	1.599	1.603	1.571	1.55	1.518	1.497	1.542	1.435		1.381	1.108	0.928	1.121	0.374	0.394	0.477	0.269	0.27	0.276	0.286	0.282	0.288
45		1.585	1.599	1.602	1.571	1.551	1.522	1.504	1.539	1.445		1.376	1.105	0.936	1.123	0.373	0.394	0.474	0.269	0.271	0.277	0.286	0.282	0.287
45.17		1.582	1.6	1.602	1.571	1.555	1.526	1.502	1.548	1.445		1.381	1.109	0.941	1.125	0.373	0.395	0.476	0.269	0.27	0.276	0.287	0.283	0.287
45.33		1.581	1.601	1.603	1.571	1.561	1.524	1.51	1.552	1.439		1.389	1.105	0.947	1.127	0.374	0.395	0.469	0.269	0.27	0.277	0.286	0.282	0.287
45.5		1.579	1.602	1.604	1.572	1.559	1.526	1.504	1.549	1.451		1.385	1.107	0.95	1.131	0.373	0.395	0.47	0.269	0.271	0.276	0.287	0.283	0.287
45.67		1.577	1.603	1.604	1.573	1.558	1.525	1.515	1.551	1.446		1.391	1.114	0.951	1.132	0.373	0.395	0.469	0.269	0.271	0.276	0.286	0.282	0.287
45.83		1.58	1.605	1.605	1.574	1.56	1.533	1.506	1.551	1.446		1.391	1.112	0.949	1.13	0.373	0.395	0.474	0.269	0.271	0.276	0.286	0.282	0.287
46		1.574	1.609	1.607	1.574	1.561	1.528	1.51	1.552	1.447		1.391	1.118	0.955	1.126	0.373	0.396	0.476	0.269	0.271	0.277	0.286	0.283	0.287
46.17		1.572	1.609	1.607	1.575	1.562	1.53	1.513	1.552	1.457		1.4	1.112	0.953	1.135	0.373	0.395	0.471	0.269	0.271	0.276	0.287	0.283	0.287
46.33		1.57	1.612	1.606	1.575	1.564	1.533	1.51	1.553	1.453		1.397	1.126	0.955	1.137	0.372	0.395	0.468	0.269	0.271	0.277	0.287	0.283	0.287
46.5		1.567	1.612	1.606	1.577	1.564	1.534	1.513	1.555	1.452		1.401	1.124	0.974	1.138	0.373	0.395	0.471	0.269	0.271	0.277	0.287	0.282	0.288
46.67		1.562	1.614	1.605	1.577	1.565	1.531	1.513	1.556	1.457		1.405	1.126	0.959	1.146	0.374	0.396	0.474	0.27	0.27	0.276	0.287	0.283	0.287
46.83		1.558	1.617	1.606	1.58	1.564	1.535	1.515	1.556	1.463		1.402	1.126	0.963	1.143	0.373	0.396	0.468	0.269	0.271	0.276	0.286	0.283	0.287
47		1.561	1.62	1.607	1.582	1.566	1.538	1.513	1.556	1.463		1.411	1.127	0.967	1.149	0.374	0.396	0.473	0.27	0.271	0.276	0.287	0.283	0.287
47.17		1.557	1.62	1.607	1.584	1.569	1.541	1.519	1.561	1.46		1.409	1.129	0.967	1.147	0.374	0.398	0.47	0.269	0.271	0.276	0.287	0.283	0.287
47.33		1.555	1.619	1.608	1.584	1.572	1.538	1.521	1.562	1.468		1.413	1.134	0.974	1.159	0.372	0.395	0.469	0.269	0.271	0.276	0.287	0.283	0.288
47.5		1.55	1.62	1.609	1.587	1.576	1.541	1.52	1.56	1.465		1.412	1.132	0.975	1.153	0.374	0.397	0.477	0.269	0.271	0.276	0.286	0.283	0.287
47.67		1.553	1.619	1.61	1.587	1.579	1.541	1.522	1.562	1.467		1.412	1.134	0.981	1.143	0.373	0.396	0.48	0.269	0.271	0.276	0.286	0.282	0.287
47.83		1.551	1.619	1.611	1.587	1.58	1.543	1.521	1.564	1.475		1.418	1.135	0.981	1.157	0.374	0.395	0.469	0.269	0.27	0.276	0.286	0.282	0.287
48		1.548	1.619	1.608	1.587	1.583	1.545	1.518	1.565	1.472		1.418	1.134	0.984	1.162	0.373	0.396	0.469	0.269	0.271	0.276	0.286	0.281	0.287
48.17		1.546	1.619	1.611	1.587	1.583	1.544	1.52	1.569	1.476		1.421	1.139	0.986	1.15	0.373	0.397	0.473	0.269	0.271	0.276	0.286	0.281	0.287
48.33		1.545	1.621	1.609	1.589	1.585	1.546	1.531	1.567	1.478		1.424	1.138	0.992	1.155	0.374	0.397	0.474	0.269	0.271	0.276	0.286	0.281	0.287
48.5		1.54	1.621	1.611	1.589	1.584	1.55	1.531	1.565	1.479		1.423	1.137	0.993	1.156	0.373	0.396	0.472	0.269	0.271	0.276	0.286	0.282	0.287
48.67		1.535	1.624	1.611	1.591	1.585	1.549	1.523	1.569	1.481		1.43	1.137	0.998	1.155	0.374	0.397	0.466	0.269	0.271	0.276	0.286	0.281	0.287
48.83		1.537	1.625	1.616	1.591	1.586	1.551	1.522	1.572	1.479		1.434	1.142	0.999	1.162	0.373	0.397	0.468	0.27	0.271	0.276	0.286	0.281	0.287
49		1.535	1.626	1.61	1.593	1.586	1.554	1.529	1.574	1.481		1.429	1.135	1.002	1.158	0.373	0.397	0.473	0.269	0.271	0.276	0.286	0.281	0.287
49.17		1.534	1.628	1.61	1.594	1.586	1.556	1.537	1.567	1.49		1.437	1.137	1.002	1.159	0.375	0.401	0.467	0.269	0.271	0.276	0.285	0.281	0.286
49.33		1.533	1.629	1.611	1.594	1.587	1.552	1.531	1.566	1.487		1.44	1.133	1.006	1.166	0.372	0.398	0.472	0.269	0.271	0.276	0.286	0.281	0.287
49.5		1.528	1.63	1.611	1.595	1.589	1.555	1.538	1.576	1.491		1.444	1.142	1.009	1.167	0.373	0.397	0.47	0.27	0.271	0.276	0.286	0.282	0.287
49.67		1.529	1.63	1.612	1.598	1.589	1.554	1.533	1.562	1.492		1.446	1.137	1.01	1.167	0.373	0.399	0.466	0.27	0.27	0.276	0.286	0.282	0.287
49.83		1.528	1.632	1.614	1.598	1.591	1.565	1.536	1.572	1.492		1.446	1.135	1.014	1.168	0.374	0.399	0.471	0.269	0.271	0.276	0.286	0.281	0.287
50		1.526	1.633	1.614	1.598	1.591	1.56	1.543	1.576	1.494		1.448	1.136	1.012	1.17	0.374	0.399	0.467	0.269	0.271	0.276	0.286	0.281	0.287
50.17		1.53	1.637	1.614	1.599	1.593	1.562	1.537	1.576	1.495		1.45	1.139	1.018	1.173	0.372	0.399	0.467	0.27	0.271	0.276	0.286	0.281	0.287
50.33		1.524	1.636	1.615	1.6	1.594	1.565	1.537	1.579	1.486		1.453	1.144	1.018	1.173	0.374	0.4	0.471	0.269	0.271	0.275	0.286	0.282	0.287
50.5		1.521	1.637	1.613	1.601	1.594	1.569	1.547	1.575	1.489		1.456	1.144	1.018	1.175	0.373	0.404	0.462	0.27	0.271	0.276	0.286	0.281	0.287
50.67		1.523	1.637	1.615	1.603	1.596	1.573	1.548	1.577	1.492		1.459	1.143	1.026	1.175	0.373	0.399	0.471	0.269	0.271	0.276	0.287	0.282	0.287
50.83		1.523	1.636	1.615	1.604	1.597	1.567	1.542	1.589	1.494		1.463	1.157	1.023	1.176	0.373	0.398	0.465	0.269	0.271	0.276	0.286	0.282	0.287
51		1.52	1.637	1.616	1.606	1.598	1.571	1.542	1.575	1.497		1.463	1.148	1.053	1.175	0.373	0.396	0.463	0.269	0.271	0.276	0.286	0.281	0.287
51.17		1.517	1.634	1.617	1.607	1.599	1.573	1.545	1.582	1.494		1.465	1.147	1.034	1.176	0.373	0.398	0.465	0.27	0.271	0.276	0.286	0.281	0.287
51.33		1.521	1.641	1.619	1.608	1.601	1.574	1.545	1.586	1.498		1.46	1.147	1.034	1.176	0.374	0.397	0.462	0.269	0.271	0.275	0.286	0.281	0.287
51.5		1.516	1.644	1.62	1.609	1.601	1.575	1.546	1.587	1.504		1.47	1.148	1.035	1.178	0.373	0.399	0.462	0.269	0.271	0.276	0.286	0.282	0.287
51.67		1.512	1.636	1.622	1.61	1.601	1.576	1.549	1.586	1.504		1.47	1.15	1.038	1.181	0.373	0.4	0.467	0.27	0.271	0.276	0.285	0.283	0.288
51.83		1.517	1.649	1.625	1.612	1.602	1.58	1.55	1.583	1.504		1.474	1.154	1.046	1.181	0.373	0.399	0.462	0.27	0.271	0.276	0.286	0.282	0.287
52		1.513	1.641	1.625	1.612	1.603	1.583	1.553	1.588	1.494		1.475	1.152	1.048	1.181	0.373	0.403	0.464	0.27	0.271	0.275	0.286	0.282	0.288
52.17		1.512	1.645	1.627	1.614	1.603	1.583	1.554	1.602	1.509		1.48	1.159	1.043	1.181	0.375	0.403	0.47	0.269	0.271	0.276	0.285	0.282	0.287
52.33		1.51	1.651	1.629	1.615	1.604	1.579	1.554	1.598	1.496		1.479	1.155	1.044	1.186	0.373	0.397	0.466	0.27	0.271	0.275	0.286	0.282	0.287
52.5		1.512	1.655	1.63	1.616	1.606	1.584	1.555	1.599	1.496		1.482	1.163	1.058	1.187	0.375	0.411	0.467	0.27	0.271	0.276	0.285	0.282	0.288
52.67		1.511	1.654	1.63	1.617	1.605	1.585	1.557	1.59	1.513		1.48	1.165	1.054	1.19	0.374	0.401	0.465	0.269	0.27	0.276	0.286	0.282	0.287
52.83		1.508	1.654	1.631	1.618	1.605	1.585	1.558	1.595	1.507		1.487	1.168	1.054	1.198	0.373	0.402	0.469	0.27	0.271	0.276	0.286	0.282	0.287
53		1.509	1.66	1.633	1.619	1.606	1.588	1.56	1.602	1.508		1.49	1.164	1.066	1.186	0.374	0.4	0.465	0.27	0.271	0.276	0.285	0.282	0.287
53.17		1.508	1.661	1.631	1.619	1.605	1.589	1.562	1.597	1.513		1.488	1.173	1.057	1.197	0.375	0.401	0.468	0.27	0.271	0.276	0.286	0.281	0.287
53.33		1.509	1.662	1.632	1.62	1.606	1.591	1.564	1.612	1.522		1.492	1.173	1.071	1.199	0.374	0.406	0.464	0.27	0.271	0.276	0.286	0.281	0.287
53.5		1.507	1.663	1.634	1.621	1.606	1.593	1.566	1.617	1.517		1.496	1.175	1.061	1.201	0.374	0.409	0.468	0.269	0.271	0.276	0.286	0.281	0.288
53.67		1.505	1.664	1.634	1.622	1.606	1.591	1.567	1.603	1.529		1.498	1.179	1.066	1.201	0.375	0.408	0.465	0.27	0.271	0.276	0.286	0.281	0.287
53.83		1.506	1.663	1.636	1.623	1.607	1.594	1.568	1.615	1.525		1.498	1.181	1.067	1.207	0.375	0.409	0.466	0.269	0.271	0.275	0.286	0.282	0.288
54		1.507	1.663	1.636	1.624	1.608	1.599	1.569	1.618	1.525		1.49	1.187	1.07	1.214	0.375	0.403	0.466	0.27	0.271	0.276	0.285	0.281	0.288
54.17		1.503	1.663	1.637	1.624	1.609	1.592	1.57	1.621	1.531		1.499	1.183	1.074	1.21	0.375	0.401	0.46	0.269	0.271	0.275	0.286	0.281	0.287
54.33		1.503	1.663	1.639	1.625	1.609	1.6	1.571	1.62	1.516		1.505	1.183	1.088	1.212	0.375	0.403	0.461	0.27	0.271	0.276	0.286	0.281	0.287
54.5		1.503	1.663	1.64	1.626	1.609	1.594	1.573	1.622	1.528		1.494	1.193	1.084	1.216	0.375	0.401	0.466	0.269	0.271	0.276	0.286	0.281	0.287
54.67		1.508	1.662	1.643	1.627	1.611	1.597	1.575	1.623	1.54		1.509	1.193	1.085	1.218	0.375	0.406	0.467	0.269	0.271	0.275	0.285	0.281	0.287
54.83		1.5	1.662	1.643	1.627	1.611	1.601	1.576	1.621	1.519		1.5	1.188	1.086	1.22	0.375	0.402	0.464	0.27	0.271	0.276	0.286	0.281	0.287
55		1.5	1.662	1.644	1.628	1.612	1.602	1.577	1.627	1.543		1.504	1.2	1.087	1.222	0.376	0.403	0.461	0.269	0.271	0.276	0.286	0.281	0.287
55.17		1.499	1.661	1.645	1.63	1.612	1.603	1.58	1.628	1.523		1.505	1.196	1.095	1.225	0.375	0.407	0.462	0.27	0.271	0.275	0.286	0.281	0.287
55.33		1.499	1.662	1.646	1.63	1.614	1.605	1.58	1.615	1.546		1.508	1.198	1.096	1.216	0.375	0.402	0.46	0.27	0.271	0.275	0.286	0.281	0.286
55.5		1.499	1.663	1.647	1.631	1.616	1.606	1.582	1.615	1.524		1.515	1.203	1.098	1.226	0.375	0.401	0.463	0.27	0.27	0.275	0.286	0.281	0.287
55.67		1.497	1.663	1.647	1.633	1.616	1.607	1.583	1.618	1.546		1.518	1.207	1.099	1.224	0.375	0.406	0.466	0.269	0.271	0.276	0.286	0.281	0.287
55.83		1.499	1.662	1.648	1.633	1.617	1.609	1.583	1.621	1.53		1.516	1.205	1.103	1.224	0.376	0.406	0.463	0.269	0.271	0.275	0.285	0.281	0.287
56		1.497	1.663	1.649	1.634	1.618	1.61	1.585	1.618	1.534		1.512	1.209	1.107	1.232	0.375	0.404	0.459	0.27	0.271	0.276	0.285	0.281	0.287
56.17		1.496	1.663	1.65	1.635	1.619	1.611	1.586	1.623	1.534		1.514	1.21	1.108	1.237	0.375	0.407	0.464	0.269	0.271	0.275	0.286	0.281	0.287
56.33		1.494	1.663	1.652	1.637	1.62	1.617	1.587	1.624	1.536		1.515	1.219	1.112	1.235	0.374	0.401	0.467	0.269	0.27	0.275	0.286	0.281	0.287
56.5		1.494	1.663	1.654	1.637	1.621	1.619	1.588	1.626	1.537		1.518	1.225	1.118	1.237	0.376	0.413	0.465	0.27	0.271	0.275	0.285	0.281	0.287
56.67		1.491	1.662	1.655	1.638	1.621	1.624	1.589	1.629	1.551		1.518	1.223	1.116	1.24	0.376	0.397	0.462	0.27	0.271	0.276	0.286	0.28	0.286
56.83		1.492	1.661	1.657	1.639	1.623	1.618	1.589	1.631	1.541		1.52	1.222	1.119	1.238	0.376	0.399	0.463	0.27	0.271	0.275	0.286	0.281	0.286
57		1.491	1.661	1.657	1.641	1.623	1.618	1.588	1.632	1.549		1.526	1.232	1.116	1.246	0.376	0.401	0.464	0.27	0.271	0.275	0.286	0.281	0.286
57.17		1.491	1.661	1.659	1.641	1.625	1.627	1.588	1.636	1.543		1.53	1.229	1.119	1.241	0.376	0.4	0.457	0.27	0.271	0.275	0.285	0.281	0.286
57.33		1.489	1.661	1.661	1.642	1.627	1.624	1.588	1.643	1.568		1.529	1.234	1.123	1.248	0.377	0.401	0.46	0.27	0.27	0.276	0.286	0.28	0.286
57.5		1.488	1.661	1.663	1.643	1.629	1.627	1.589	1.649	1.557		1.535	1.236	1.124	1.253	0.374	0.398	0.459	0.27	0.271	0.275	0.285	0.281	0.286
57.67		1.487	1.662	1.663	1.645	1.638	1.629	1.591	1.646	1.546		1.538	1.24	1.127	1.257	0.376	0.397	0.459	0.27	0.27	0.275	0.285	0.281	0.286
57.83		1.486	1.662	1.664	1.645	1.632	1.63	1.592	1.648	1.571		1.534	1.245	1.13	1.255	0.376	0.395	0.459	0.27	0.271	0.275	0.285	0.28	0.286
58		1.487	1.663	1.666	1.645	1.634	1.632	1.594	1.653	1.55		1.541	1.247	1.133	1.262	0.376	0.4	0.458	0.27	0.27	0.275	0.286	0.281	0.286
58.17		1.485	1.663	1.667	1.647	1.634	1.634	1.595	1.643	1.551		1.536	1.252	1.136	1.264	0.375	0.394	0.463	0.27	0.271	0.275	0.285	0.281	0.286
58.33		1.484	1.664	1.67	1.648	1.636	1.635	1.601	1.644	1.571		1.549	1.246	1.141	1.267	0.376	0.392	0.459	0.27	0.271	0.275	0.286	0.281	0.286
58.5		1.484	1.664	1.671	1.65	1.638	1.635	1.604	1.643	1.554		1.552	1.251	1.145	1.273	0.377	0.4	0.461	0.27	0.271	0.275	0.285	0.281	0.286
58.67		1.482	1.664	1.672	1.652	1.639	1.642	1.608	1.645	1.555		1.55	1.253	1.146	1.272	0.377	0.393	0.464	0.27	0.271	0.275	0.285	0.281	0.286
58.83		1.483	1.664	1.673	1.654	1.641	1.636	1.613	1.648	1.555		1.55	1.256	1.15	1.281	0.376	0.394	0.463	0.27	0.27	0.275	0.285	0.28	0.286
59		1.48	1.664	1.673	1.656	1.643	1.639	1.615	1.646	1.56		1.551	1.259	1.151	1.275	0.375	0.39	0.458	0.27	0.271	0.275	0.286	0.281	0.286
59.17		1.482	1.665	1.675	1.658	1.645	1.64	1.613	1.648	1.558		1.552	1.262	1.155	1.275	0.374	0.387	0.463	0.27	0.271	0.275	0.285	0.281	0.286
59.33		1.481	1.665	1.675	1.66	1.646	1.646	1.621	1.65	1.566		1.553	1.258	1.161	1.282	0.375	0.388	0.472	0.27	0.271	0.275	0.285	0.281	0.286
59.5		1.478	1.666	1.677	1.662	1.648	1.643	1.621	1.651	1.562		1.554	1.262	1.159	1.277	0.376	0.388	0.455	0.27	0.271	0.275	0.285	0.281	0.286
59.67		1.476	1.666	1.678	1.664	1.649	1.641	1.624	1.649	1.562		1.559	1.262	1.166	1.287	0.375	0.388	0.455	0.27	0.271	0.275	0.285	0.281	0.286
59.83		1.477	1.667	1.679	1.666	1.652	1.648	1.623	1.651	1.579		1.559	1.264	1.162	1.291	0.375	0.387	0.461	0.27	0.27	0.275	0.285	0.28	0.286
60		1.476	1.666	1.68	1.668	1.652	1.649	1.621	1.654	1.562		1.56	1.266	1.167	1.288	0.374	0.385	0.455	0.27	0.271	0.275	0.285	0.28	0.286
60.17		1.476	1.667	1.68	1.671	1.653	1.649	1.628	1.655	1.564		1.561	1.258	1.162	1.287	0.374	0.387	0.457	0.27	0.27	0.275	0.285	0.28	0.286
60.33		1.474	1.668	1.681	1.673	1.656	1.653	1.631	1.657	1.582		1.562	1.268	1.16	1.293	0.374	0.386	0.453	0.27	0.27	0.275	0.285	0.28	0.286
60.5		1.472	1.668	1.683	1.674	1.656	1.651	1.635	1.653	1.571		1.561	1.272	1.157	1.292	0.374	0.384	0.453	0.27	0.271	0.275	0.285	0.281	0.286
60.67		1.473	1.669	1.684	1.676	1.658	1.65	1.635	1.656	1.565		1.56	1.275	1.156	1.306	0.374	0.384	0.458	0.27	0.271	0.275	0.285	0.28	0.286
60.83		1.472	1.67	1.685	1.677	1.659	1.65	1.634	1.659	1.583		1.557	1.275	1.159	1.305	0.374	0.382	0.454	0.27	0.27	0.276	0.285	0.281	0.286
61		1.473	1.711	1.686	1.679	1.661	1.655	1.639	1.663	1.574		1.56	1.274	1.158	1.283	0.375	0.384	0.453	0.271	0.27	0.276	0.285	0.28	0.286
61.17		1.47	1.698	1.686	1.68	1.663	1.656	1.646	1.667	1.567		1.566	1.272	1.159	1.281	0.374	0.384	0.454	0.27	0.27	0.275	0.284	0.281	0.286
61.33		1.47	1.694	1.688	1.682	1.665	1.654	1.645	1.661	1.566		1.568	1.28	1.16	1.299	0.373	0.385	0.454	0.27	0.27	0.275	0.285	0.28	0.285
61.5		1.471	1.703	1.689	1.684	1.666	1.655	1.638	1.662	1.585		1.558	1.28	1.161	1.294	0.373	0.383	0.453	0.27	0.27	0.275	0.285	0.28	0.286
61.67		1.469	1.702	1.69	1.686	1.668	1.655	1.641	1.663	1.586		1.567	1.274	1.161	1.29	0.373	0.384	0.455	0.27	0.27	0.275	0.284	0.28	0.286
61.83		1.469	1.69	1.691	1.688	1.67	1.658	1.642	1.666	1.585		1.567	1.287	1.159	1.301	0.373	0.383	0.455	0.27	0.271	0.275	0.285	0.28	0.286
62		1.468	1.672	1.692	1.691	1.672	1.661	1.644	1.665	1.571		1.568	1.286	1.165	1.297	0.373	0.383	0.453	0.27	0.271	0.275	0.284	0.279	0.286
62.17		1.468	1.648	1.694	1.692	1.674	1.657	1.646	1.666	1.582		1.573	1.277	1.166	1.308	0.373	0.382	0.455	0.271	0.271	0.275	0.284	0.28	0.285
62.33		1.468	1.627	1.695	1.695	1.675	1.656	1.649	1.666	1.589		1.576	1.294	1.165	1.303	0.373	0.383	0.455	0.27	0.271	0.275	0.284	0.28	0.286
62.5		1.467	1.608	1.696	1.695	1.677	1.66	1.654	1.666	1.581		1.575	1.284	1.167	1.311	0.373	0.382	0.455	0.27	0.27	0.275	0.285	0.281	0.286
62.67		1.466	1.593	1.697	1.697	1.678	1.663	1.65	1.67	1.579		1.574	1.28	1.167	1.305	0.372	0.382	0.454	0.27	0.27	0.275	0.285	0.28	0.286
62.83		1.464	1.579	1.699	1.699	1.681	1.663	1.651	1.671	1.591		1.579	1.28	1.168	1.311	0.373	0.382	0.466	0.27	0.27	0.275	0.285	0.28	0.286
63		1.466	1.566	1.701	1.701	1.683	1.662	1.659	1.676	1.574		1.577	1.285	1.168	1.309	0.374	0.383	0.473	0.27	0.271	0.275	0.284	0.28	0.286
63.17		1.465	1.554	1.702	1.703	1.685	1.662	1.658	1.673	1.581		1.579	1.288	1.171	1.301	0.372	0.382	0.462	0.27	0.27	0.275	0.285	0.279	0.285
63.33		1.465	1.542	1.704	1.706	1.687	1.663	1.656	1.673	1.578		1.581	1.296	1.173	1.306	0.374	0.382	0.455	0.27	0.27	0.275	0.285	0.28	0.287
63.5		1.462	1.531	1.706	1.708	1.689	1.664	1.654	1.671	1.577		1.582	1.302	1.169	1.323	0.373	0.381	0.467	0.27	0.27	0.275	0.285	0.279	0.286
63.67		1.464	1.522	1.707	1.71	1.691	1.666	1.655	1.673	1.584		1.579	1.304	1.174	1.316	0.374	0.382	0.454	0.27	0.27	0.275	0.285	0.28	0.286
63.83		1.462	1.515	1.709	1.711	1.693	1.668	1.653	1.673	1.578		1.582	1.304	1.185	1.318	0.373	0.381	0.454	0.271	0.271	0.275	0.285	0.28	0.285
64		1.46	1.509	1.711	1.712	1.694	1.667	1.661	1.677	1.578		1.582	1.309	1.18	1.323	0.371	0.382	0.456	0.27	0.271	0.275	0.284	0.28	0.285
64.17		1.459	1.505	1.713	1.714	1.696	1.668	1.661	1.678	1.578		1.577	1.308	1.182	1.328	0.371	0.38	0.455	0.27	0.27	0.275	0.284	0.28	0.285
64.33		1.458	1.503	1.715	1.716	1.698	1.668	1.671	1.68	1.589		1.577	1.307	1.19	1.332	0.372	0.381	0.483	0.27	0.271	0.275	0.285	0.28	0.286
64.5		1.457	1.5	1.717	1.719	1.7	1.668	1.662	1.679	1.581		1.581	1.311	1.183	1.327	0.37	0.38	0.465	0.27	0.27	0.275	0.284	0.28	0.286
64.67		1.458	1.498	1.718	1.72	1.701	1.669	1.663	1.677	1.581		1.585	1.315	1.195	1.322	0.372	0.382	0.455	0.271	0.271	0.275	0.284	0.281	0.286
64.83		1.456	1.495	1.72	1.722	1.703	1.671	1.67	1.677	1.58		1.585	1.319	1.187	1.316	0.37	0.381	0.458	0.27	0.27	0.275	0.284	0.28	0.286
65		1.455	1.492	1.721	1.724	1.704	1.67	1.667	1.683	1.578		1.586	1.321	1.188	1.323	0.37	0.381	0.456	0.27	0.271	0.275	0.285	0.28	0.286
65.17		1.455	1.49	1.723	1.727	1.706	1.673	1.668	1.683	1.581		1.586	1.322	1.19	1.334	0.369	0.381	0.46	0.27	0.271	0.275	0.284	0.28	0.286
65.33		1.454	1.487	1.759	1.76	1.708	1.675	1.667	1.687	1.591		1.583	1.324	1.196	1.342	0.368	0.38	0.455	0.271	0.271	0.275	0.284	0.28	0.286
65.5		1.452	1.485	1.751	1.754	1.709	1.674	1.668	1.687	1.58		1.584	1.325	1.202	1.337	0.369	0.38	0.459	0.27	0.271	0.275	0.284	0.28	0.286
65.67		1.454	1.483	1.739	1.746	1.71	1.676	1.667	1.688	1.585		1.592	1.327	1.204	1.335	0.369	0.38	0.461	0.27	0.271	0.275	0.284	0.28	0.286
65.83		1.453	1.481	1.721	1.733	1.712	1.675	1.672	1.686	1.589		1.59	1.328	1.204	1.335	0.368	0.381	0.455	0.271	0.271	0.275	0.284	0.28	0.286
66		1.451	1.479	1.698	1.716	1.715	1.677	1.671	1.685	1.588		1.583	1.328	1.214	1.34	0.369	0.381	0.457	0.27	0.27	0.275	0.284	0.28	0.286
66.17		1.452	1.477	1.671	1.694	1.715	1.679	1.671	1.686	1.591		1.589	1.33	1.216	1.334	0.368	0.378	0.459	0.27	0.271	0.275	0.284	0.28	0.285
66.33		1.45	1.476	1.647	1.669	1.717	1.679	1.672	1.688	1.587		1.596	1.329	1.204	1.351	0.368	0.378	0.456	0.271	0.27	0.275	0.284	0.28	0.285
66.5		1.45	1.473	1.629	1.65	1.719	1.679	1.673	1.691	1.583		1.589	1.334	1.21	1.35	0.368	0.378	0.457	0.271	0.27	0.275	0.284	0.28	0.285
66.67		1.45	1.474	1.612	1.633	1.72	1.682	1.671	1.689	1.594		1.598	1.337	1.207	1.342	0.367	0.378	0.456	0.271	0.271	0.275	0.284	0.28	0.286
66.83		1.45	1.474	1.599	1.619	1.721	1.686	1.67	1.689	1.589		1.596	1.334	1.213	1.354	0.368	0.38	0.455	0.27	0.271	0.275	0.284	0.279	0.285
67		1.448	1.475	1.585	1.608	1.724	1.683	1.674	1.69	1.59		1.598	1.337	1.22	1.346	0.367	0.378	0.455	0.271	0.27	0.275	0.284	0.28	0.286
67.17		1.449	1.475	1.572	1.594	1.724	1.687	1.676	1.694	1.592		1.596	1.339	1.221	1.348	0.367	0.378	0.455	0.27	0.27	0.275	0.283	0.28	0.285
67.33		1.448	1.474	1.56	1.584	1.727	1.689	1.678	1.699	1.586		1.598	1.34	1.237	1.345	0.368	0.38	0.456	0.271	0.271	0.274	0.284	0.28	0.285
67.5		1.446	1.471	1.544	1.572	1.726	1.69	1.681	1.699	1.596		1.602	1.341	1.235	1.348	0.368	0.377	0.456	0.271	0.271	0.275	0.283	0.279	0.285
67.67		1.445	1.467	1.535	1.561	1.728	1.691	1.679	1.701	1.587		1.598	1.343	1.232	1.35	0.367	0.378	0.455	0.27	0.271	0.275	0.284	0.28	0.285

## Sheet: Fig. 5c
Time (h)	0 g L-1			1.5 g L-1			2.0 g L-1			2.5 g L-1			3.0 g L-1			3.5 g L-1			4.0 g L-1			4.5 g L-1
0	0.285	0.305	0.288	0.278	0.275	0.278	0.273	0.269	0.28	0.266		0.275	0.274	0.281	0.297	0.269	0.315	0.281	0.255	0.257	0.253	0.257	0.259	0.255
0.17	0.296	0.304	0.292	0.285	0.284	0.281	0.279	0.275	0.285	0.268		0.278	0.275	0.269	0.267	0.263	0.266	0.273	0.254	0.257	0.251	0.252	0.25	0.249
0.33	0.32	0.325	0.313	0.298	0.298	0.294	0.289	0.285	0.294	0.275		0.284	0.279	0.272	0.271	0.264	0.266	0.275	0.255	0.258	0.251	0.252	0.249	0.249
0.5	0.358	0.361	0.347	0.32	0.319	0.316	0.304	0.299	0.307	0.282		0.292	0.286	0.277	0.275	0.267	0.268	0.276	0.255	0.258	0.251	0.253	0.248	0.248
0.67	0.408	0.408	0.392	0.349	0.349	0.346	0.325	0.318	0.324	0.291		0.303	0.29	0.283	0.28	0.268	0.269	0.278	0.255	0.258	0.252	0.251	0.248	0.247
0.83	0.451	0.451	0.441	0.389	0.387	0.384	0.35	0.343	0.348	0.305		0.317	0.296	0.289	0.285	0.27	0.272	0.282	0.255	0.259	0.252	0.251	0.248	0.247
1	0.497	0.498	0.494	0.437	0.43	0.424	0.381	0.374	0.379	0.321		0.332	0.303	0.296	0.291	0.273	0.275	0.283	0.255	0.259	0.252	0.251	0.248	0.248
1.17	0.557	0.564	0.565	0.481	0.472	0.454	0.415	0.409	0.412	0.342		0.352	0.312	0.307	0.299	0.289	0.277	0.285	0.256	0.259	0.253	0.25	0.248	0.248
1.33	0.624	0.63	0.627	0.527	0.524	0.503	0.449	0.448	0.451	0.365		0.375	0.321	0.314	0.307	0.279	0.28	0.288	0.256	0.26	0.253	0.25	0.248	0.248
1.5	0.703	0.71	0.708	0.589	0.59	0.566	0.482	0.485	0.485	0.39		0.4	0.332	0.327	0.317	0.282	0.283	0.29	0.257	0.26	0.253	0.251	0.248	0.247
1.67	0.753	0.765	0.764	0.647	0.645	0.625	0.526	0.528	0.527	0.424		0.432	0.343	0.338	0.329	0.286	0.285	0.292	0.257	0.261	0.253	0.252	0.248	0.247
1.83	0.798	0.811	0.81	0.699	0.696	0.676	0.58	0.585	0.581	0.459		0.464	0.357	0.352	0.342	0.288	0.287	0.295	0.257	0.261	0.254	0.25	0.247	0.247
2	0.842	0.85	0.843	0.753	0.749	0.728	0.635	0.641	0.637	0.496		0.493	0.371	0.367	0.356	0.291	0.29	0.299	0.257	0.262	0.254	0.25	0.247	0.247
2.17	0.88	0.889	0.881	0.806	0.803	0.781	0.681	0.688	0.684	0.538		0.53	0.387	0.383	0.371	0.299	0.293	0.301	0.257	0.262	0.254	0.25	0.247	0.246
2.33	0.916	0.922	0.914	0.856	0.851	0.829	0.722	0.729	0.721	0.58		0.572	0.404	0.402	0.388	0.3	0.298	0.304	0.258	0.262	0.254	0.249	0.246	0.246
2.5	0.935	0.942	0.933	0.898	0.894	0.872	0.757	0.767	0.764	0.635		0.614	0.422	0.42	0.403	0.304	0.3	0.307	0.258	0.262	0.255	0.249	0.247	0.246
2.67	0.956	0.96	0.951	0.938	0.931	0.915	0.793	0.804	0.801	0.687		0.663	0.442	0.441	0.422	0.309	0.304	0.31	0.258	0.263	0.255	0.249	0.246	0.245
2.83	0.983	0.984	0.97	0.975	0.971	0.952	0.827	0.841	0.837	0.736		0.708	0.463	0.462	0.442	0.316	0.308	0.314	0.259	0.263	0.255	0.249	0.246	0.245
3	1.011	1.01	0.993	1.011	1.003	0.981	0.86	0.876	0.872	0.773		0.745	0.481	0.484	0.464	0.319	0.313	0.318	0.259	0.263	0.257	0.248	0.246	0.245
3.17	1.035	1.033	1.013	1.043	1.031	1.008	0.888	0.908	0.904	0.807		0.773	0.509	0.507	0.486	0.32	0.317	0.323	0.259	0.263	0.255	0.248	0.246	0.245
3.33	1.054	1.048	1.029	1.07	1.046	1.031	0.916	0.934	0.934	0.839		0.795	0.524	0.526	0.506	0.328	0.324	0.328	0.259	0.263	0.256	0.248	0.246	0.245
3.5	1.069	1.065	1.047	1.085	1.07	1.07	0.944	0.961	0.961	0.877		0.822	0.539	0.545	0.531	0.339	0.328	0.333	0.259	0.263	0.256	0.248	0.246	0.245
3.67	1.083	1.076	1.062	1.097	1.088	1.094	0.968	0.989	0.989	0.91		0.848	0.556	0.564	0.55	0.343	0.334	0.339	0.26	0.264	0.256	0.247	0.245	0.245
3.83	1.094	1.092	1.08	1.102	1.097	1.113	0.99	1.009	1.01	0.941		0.867	0.573	0.587	0.573	0.355	0.345	0.343	0.26	0.264	0.256	0.248	0.246	0.244
4	1.103	1.101	1.098	1.113	1.109	1.127	1.011	1.033	1.028	0.971		0.889	0.588	0.607	0.595	0.363	0.347	0.351	0.26	0.264	0.256	0.247	0.245	0.244
4.17	1.121	1.106	1.111	1.116	1.126	1.146	1.03	1.054	1.051	1		0.912	0.607	0.631	0.627	0.366	0.356	0.355	0.26	0.264	0.257	0.247	0.245	0.244
4.33	1.135	1.126	1.129	1.131	1.138	1.156	1.047	1.069	1.072	1.027		0.934	0.626	0.656	0.654	0.377	0.36	0.363	0.26	0.265	0.257	0.247	0.245	0.244
4.5	1.149	1.143	1.142	1.133	1.153	1.165	1.063	1.091	1.093	1.052		0.954	0.647	0.684	0.682	0.377	0.367	0.369	0.261	0.265	0.257	0.247	0.244	0.244
4.67	1.158	1.152	1.155	1.145	1.166	1.166	1.076	1.11	1.119	1.074		0.972	0.663	0.714	0.709	0.385	0.378	0.376	0.26	0.265	0.257	0.246	0.244	0.244
4.83	1.166	1.166	1.17	1.154	1.176	1.172	1.091	1.128	1.139	1.094		0.994	0.7	0.749	0.756	0.401	0.386	0.383	0.261	0.265	0.257	0.246	0.244	0.243
5	1.179	1.173	1.177	1.16	1.183	1.18	1.105	1.145	1.157	1.111		1.001	0.718	0.778	0.78	0.411	0.391	0.391	0.261	0.266	0.257	0.246	0.246	0.244
5.17	1.189	1.182	1.185	1.168	1.19	1.175	1.113	1.155	1.172	1.125		1.014	0.751	0.799	0.803	0.415	0.398	0.398	0.261	0.265	0.258	0.246	0.244	0.243
5.33	1.192	1.19	1.189	1.172	1.197	1.183	1.118	1.162	1.173	1.14		1.026	0.774	0.827	0.825	0.433	0.405	0.405	0.261	0.266	0.258	0.248	0.243	0.243
5.5	1.197	1.191	1.191	1.184	1.203	1.188	1.128	1.169	1.175	1.15		1.039	0.806	0.854	0.869	0.435	0.42	0.412	0.261	0.266	0.258	0.245	0.244	0.243
5.67	1.199	1.195	1.196	1.19	1.208	1.189	1.139	1.169	1.179	1.157		1.05	0.822	0.886	0.896	0.454	0.424	0.421	0.261	0.266	0.258	0.246	0.243	0.243
5.83	1.206	1.198	1.198	1.197	1.216	1.194	1.138	1.179	1.18	1.166		1.061	0.845	0.903	0.912	0.442	0.43	0.429	0.261	0.266	0.259	0.245	0.243	0.242
6	1.21	1.203	1.2	1.202	1.22	1.201	1.148	1.183	1.192	1.171		1.075	0.867	0.919	0.943	0.465	0.439	0.44	0.262	0.266	0.259	0.244	0.243	0.242
6.17	1.214	1.206	1.203	1.205	1.224	1.201	1.151	1.185	1.19	1.173		1.083	0.88	0.932	0.961	0.479	0.455	0.452	0.261	0.266	0.259	0.244	0.243	0.242
6.33	1.215	1.209	1.207	1.208	1.228	1.202	1.155	1.188	1.191	1.178		1.095	0.894	0.955	0.987	0.49	0.458	0.451	0.261	0.266	0.26	0.244	0.245	0.242
6.5	1.22	1.211	1.21	1.214	1.228	1.21	1.161	1.19	1.197	1.178		1.104	0.908	0.964	1.002	0.497	0.472	0.463	0.261	0.266	0.259	0.244	0.243	0.242
6.67	1.222	1.215	1.213	1.218	1.237	1.213	1.162	1.197	1.202	1.176		1.113	0.916	0.98	1.022	0.508	0.486	0.468	0.262	0.267	0.259	0.245	0.242	0.242
6.83	1.226	1.216	1.212	1.224	1.24	1.221	1.165	1.198	1.201	1.177		1.119	0.926	0.979	1.035	0.503	0.49	0.477	0.262	0.267	0.26	0.244	0.242	0.242
7	1.228	1.218	1.216	1.227	1.239	1.228	1.165	1.2	1.204	1.18		1.136	0.941	0.986	1.045	0.523	0.503	0.483	0.261	0.267	0.259	0.244	0.242	0.242
7.17	1.232	1.222	1.218	1.23	1.243	1.23	1.167	1.202	1.208	1.183		1.151	0.949	0.999	1.063	0.537	0.508	0.492	0.262	0.267	0.259	0.246	0.243	0.242
7.33	1.234	1.227	1.222	1.234	1.25	1.231	1.171	1.203	1.219	1.186		1.167	0.957	1.009	1.075	0.546	0.506	0.499	0.262	0.267	0.259	0.247	0.242	0.243
7.5	1.237	1.228	1.224	1.237	1.253	1.238	1.174	1.21	1.212	1.189		1.174	0.964	1.01	1.08	0.555	0.543	0.503	0.262	0.267	0.26	0.245	0.244	0.241
7.67	1.241	1.229	1.228	1.239	1.252	1.24	1.172	1.207	1.215	1.193		1.182	0.967	1.015	1.089	0.564	0.547	0.527	0.261	0.267	0.26	0.243	0.241	0.241
7.83	1.244	1.235	1.229	1.244	1.258	1.241	1.179	1.209	1.217	1.198		1.188	0.973	1.025	1.093	0.571	0.548	0.516	0.262	0.267	0.26	0.243	0.242	0.241
8	1.249	1.237	1.234	1.247	1.256	1.242	1.178	1.212	1.218	1.204		1.196	0.984	1.032	1.102	0.579	0.562	0.537	0.262	0.267	0.259	0.245	0.241	0.241
8.17	1.255	1.239	1.236	1.248	1.26	1.245	1.179	1.214	1.219	1.21		1.202	0.987	1.033	1.105	0.59	0.563	0.529	0.262	0.267	0.26	0.243	0.241	0.242
8.33	1.256	1.242	1.239	1.251	1.262	1.249	1.184	1.216	1.223	1.208		1.204	0.992	1.05	1.111	0.596	0.584	0.555	0.262	0.267	0.26	0.243	0.241	0.241
8.5	1.261	1.246	1.241	1.254	1.266	1.25	1.188	1.221	1.223	1.211		1.209	1	1.048	1.119	0.602	0.592	0.558	0.262	0.267	0.26	0.243	0.241	0.241
8.67	1.263	1.25	1.243	1.254	1.266	1.251	1.187	1.219	1.23	1.213		1.212	0.998	1.049	1.121	0.616	0.593	0.58	0.262	0.267	0.26	0.243	0.241	0.241
8.83	1.266	1.251	1.247	1.255	1.27	1.254	1.189	1.221	1.231	1.214		1.211	1.005	1.055	1.126	0.626	0.611	0.567	0.262	0.267	0.26	0.243	0.24	0.241
9	1.268	1.254	1.248	1.258	1.27	1.259	1.19	1.223	1.235	1.218		1.219	1.007	1.055	1.127	0.634	0.629	0.595	0.261	0.267	0.26	0.242	0.241	0.241
9.17	1.271	1.259	1.253	1.26	1.272	1.259	1.193	1.225	1.24	1.216		1.218	1.012	1.06	1.134	0.642	0.621	0.579	0.261	0.267	0.26	0.243	0.24	0.241
9.33	1.275	1.263	1.256	1.261	1.272	1.259	1.195	1.225	1.242	1.223		1.22	1.019	1.065	1.136	0.636	0.626	0.61	0.262	0.267	0.26	0.243	0.24	0.24
9.5	1.277	1.266	1.257	1.264	1.276	1.261	1.196	1.227	1.248	1.218		1.22	1.018	1.061	1.14	0.653	0.637	0.618	0.261	0.267	0.26	0.242	0.24	0.24
9.67	1.282	1.271	1.26	1.265	1.276	1.264	1.199	1.236	1.246	1.221		1.222	1.02	1.064	1.144	0.662	0.642	0.622	0.261	0.268	0.26	0.241	0.24	0.241
9.83	1.282	1.274	1.265	1.267	1.278	1.265	1.199	1.23	1.248	1.226		1.224	1.029	1.066	1.146	0.661	0.645	0.626	0.262	0.267	0.26	0.242	0.24	0.241
10	1.287	1.276	1.268	1.268	1.279	1.267	1.2	1.231	1.249	1.222		1.225	1.027	1.07	1.148	0.672	0.657	0.638	0.261	0.268	0.26	0.246	0.239	0.241
10.17	1.291	1.28	1.271	1.27	1.281	1.271	1.201	1.233	1.251	1.224		1.228	1.028	1.074	1.148	0.68	0.661	0.611	0.261	0.267	0.26	0.241	0.24	0.239
10.33	1.294	1.284	1.272	1.268	1.285	1.273	1.202	1.234	1.253	1.22		1.226	1.034	1.076	1.147	0.683	0.67	0.646	0.261	0.268	0.26	0.242	0.241	0.24
10.5	1.296	1.285	1.277	1.272	1.286	1.277	1.202	1.232	1.254	1.217		1.219	1.035	1.076	1.152	0.694	0.679	0.661	0.261	0.267	0.26	0.241	0.24	0.239
10.67	1.3	1.29	1.281	1.272	1.287	1.278	1.204	1.238	1.258	1.214		1.216	1.034	1.079	1.153	0.692	0.689	0.65	0.261	0.267	0.26	0.243	0.242	0.239
10.83	1.302	1.295	1.282	1.271	1.289	1.278	1.207	1.236	1.261	1.216		1.216	1.032	1.079	1.151	0.703	0.687	0.664	0.261	0.267	0.26	0.243	0.239	0.24
11	1.306	1.297	1.284	1.274	1.292	1.283	1.206	1.238	1.259	1.219		1.215	1.03	1.077	1.159	0.706	0.693	0.665	0.261	0.267	0.26	0.241	0.238	0.239
11.17	1.309	1.302	1.289	1.273	1.294	1.284	1.209	1.239	1.258	1.219		1.216	1.027	1.078	1.149	0.708	0.697	0.669	0.261	0.267	0.26	0.241	0.24	0.239
11.33	1.309	1.304	1.293	1.274	1.295	1.29	1.211	1.24	1.269	1.219		1.214	1.024	1.074	1.137	0.71	0.699	0.677	0.26	0.267	0.26	0.24	0.239	0.239
11.5	1.316	1.308	1.291	1.275	1.296	1.291	1.211	1.243	1.264	1.219		1.217	1.022	1.06	1.14	0.714	0.712	0.682	0.261	0.267	0.26	0.241	0.239	0.238
11.67	1.316	1.308	1.298	1.274	1.297	1.298	1.212	1.244	1.27	1.22		1.217	1.015	1.069	1.137	0.712	0.707	0.679	0.261	0.267	0.26	0.24	0.243	0.238
11.83	1.322	1.313	1.302	1.277	1.3	1.3	1.214	1.245	1.268	1.224		1.215	1.012	1.069	1.126	0.712	0.709	0.683	0.26	0.267	0.259	0.24	0.239	0.239
12	1.325	1.313	1.305	1.278	1.299	1.31	1.214	1.245	1.27	1.222		1.218	1.01	1.065	1.119	0.715	0.715	0.685	0.26	0.267	0.26	0.24	0.239	0.239
12.17	1.326	1.317	1.302	1.279	1.303	1.303	1.217	1.248	1.269	1.226		1.217	1.024	1.065	1.121	0.723	0.72	0.688	0.26	0.267	0.259	0.239	0.239	0.238
12.33	1.328	1.315	1.306	1.28	1.307	1.312	1.22	1.247	1.27	1.226		1.219	1.009	1.069	1.107	0.723	0.723	0.691	0.261	0.267	0.259	0.241	0.238	0.238
12.5	1.331	1.327	1.31	1.283	1.309	1.306	1.218	1.25	1.271	1.227		1.221	1.01	1.063	1.104	0.727	0.724	0.691	0.26	0.266	0.259	0.239	0.239	0.238
12.67	1.335	1.324	1.315	1.288	1.31	1.314	1.219	1.251	1.272	1.228		1.224	1.01	1.06	1.105	0.731	0.73	0.695	0.26	0.266	0.26	0.239	0.238	0.238
12.83	1.34	1.33	1.319	1.288	1.311	1.31	1.221	1.25	1.27	1.228		1.224	1.008	1.044	1.109	0.734	0.733	0.7	0.26	0.267	0.259	0.242	0.239	0.238
13	1.342	1.336	1.32	1.29	1.313	1.321	1.224	1.252	1.272	1.231		1.226	1.023	1.038	1.103	0.739	0.734	0.693	0.26	0.267	0.26	0.24	0.237	0.238
13.17	1.34	1.341	1.32	1.292	1.317	1.325	1.222	1.252	1.272	1.234		1.229	1.009	1.063	1.099	0.737	0.707	0.67	0.259	0.266	0.26	0.239	0.239	0.238
13.33	1.348	1.342	1.328	1.293	1.317	1.324	1.225	1.255	1.272	1.233		1.229	1.011	1.029	1.099	0.74	0.738	0.679	0.259	0.266	0.26	0.24	0.238	0.238
13.5	1.35	1.345	1.323	1.294	1.32	1.328	1.227	1.255	1.275	1.232		1.23	1.013	1.044	1.101	0.743	0.74	0.707	0.26	0.266	0.268	0.242	0.237	0.237
13.67	1.344	1.346	1.332	1.296	1.32	1.331	1.223	1.254	1.276	1.232		1.212	1.017	1.063	1.099	0.742	0.74	0.695	0.259	0.266	0.259	0.239	0.239	0.239
13.83	1.359	1.348	1.338	1.298	1.322	1.333	1.228	1.256	1.279	1.234		1.217	1.012	1.069	1.099	0.751	0.747	0.705	0.259	0.266	0.259	0.238	0.237	0.237
14	1.349	1.351	1.334	1.299	1.323	1.333	1.231	1.255	1.278	1.23		1.221	1.016	1.068	1.101	0.741	0.753	0.695	0.259	0.266	0.259	0.239	0.237	0.237
14.17	1.353	1.349	1.341	1.303	1.326	1.335	1.225	1.262	1.282	1.232		1.217	1.014	1.043	1.095	0.754	0.749	0.691	0.259	0.266	0.259	0.241	0.237	0.237
14.33	1.361	1.359	1.341	1.305	1.328	1.338	1.235	1.264	1.271	1.235		1.219	1.014	1.071	1.1	0.751	0.754	0.72	0.259	0.265	0.259	0.24	0.238	0.237
14.5	1.363	1.357	1.342	1.302	1.328	1.341	1.216	1.27	1.284	1.232		1.23	1.009	1.086	1.1	0.749	0.759	0.709	0.259	0.266	0.259	0.241	0.238	0.237
14.67	1.369	1.362	1.344	1.305	1.33	1.343	1.235	1.264	1.284	1.247		1.229	1.018	1.07	1.097	0.748	0.762	0.674	0.259	0.265	0.259	0.238	0.237	0.236
14.83	1.372	1.355	1.345	1.306	1.33	1.345	1.222	1.266	1.284	1.235		1.243	1.012	1.082	1.097	0.754	0.757	0.718	0.259	0.266	0.258	0.24	0.237	0.238
15	1.377	1.365	1.347	1.31	1.333	1.349	1.218	1.264	1.282	1.235		1.285	1.009	1.064	1.103	0.761	0.762	0.719	0.258	0.265	0.259	0.238	0.237	0.237
15.17	1.376	1.369	1.348	1.31	1.336	1.349	1.222	1.26	1.29	1.234		1.298	1.013	1.056	1.103	0.76	0.766	0.724	0.258	0.265	0.258	0.239	0.237	0.236
15.33	1.382	1.372	1.353	1.313	1.338	1.349	1.244	1.256	1.287	1.236		1.298	1.022	1.106	1.109	0.762	0.761	0.676	0.258	0.265	0.259	0.244	0.237	0.236
15.5	1.38	1.374	1.351	1.311	1.337	1.351	1.242	1.271	1.279	1.234		1.293	1.015	1.066	1.107	0.756	0.766	0.728	0.258	0.265	0.259	0.238	0.238	0.236
15.67	1.378	1.364	1.355	1.313	1.339	1.355	1.224	1.251	1.295	1.232		1.294	1.007	1.113	1.106	0.756	0.765	0.692	0.258	0.265	0.258	0.237	0.238	0.236
15.83	1.378	1.373	1.357	1.313	1.342	1.354	1.227	1.252	1.278	1.255		1.289	1.014	1.087	1.11	0.757	0.764	0.689	0.258	0.265	0.258	0.238	0.237	0.236
16	1.391	1.369	1.36	1.316	1.344	1.351	1.227	1.253	1.284	1.261		1.283	1.021	1.083	1.11	0.763	0.769	0.709	0.258	0.265	0.259	0.238	0.236	0.236
16.17	1.389	1.384	1.362	1.318	1.347	1.357	1.227	1.256	1.284	1.268		1.298	1.012	1.101	1.111	0.758	0.776	0.708	0.258	0.264	0.258	0.241	0.237	0.237
16.33	1.385	1.386	1.368	1.32	1.347	1.36	1.249	1.259	1.282	1.274		1.277	1.016	1.106	1.113	0.759	0.779	0.696	0.257	0.264	0.258	0.238	0.237	0.236
16.5	1.4	1.389	1.377	1.334	1.351	1.362	1.23	1.258	1.303	1.286		1.279	1.019	1.087	1.116	0.775	0.788	0.737	0.257	0.264	0.258	0.238	0.239	0.236
16.67	1.397	1.388	1.375	1.332	1.357	1.358	1.232	1.259	1.288	1.278		1.263	1.01	1.099	1.123	0.765	0.783	0.68	0.257	0.264	0.258	0.237	0.237	0.236
16.83	1.398	1.39	1.381	1.334	1.357	1.358	1.256	1.26	1.288	1.28		1.258	1.014	1.063	1.128	0.768	0.787	0.689	0.257	0.264	0.257	0.237	0.237	0.236
17	1.403	1.393	1.387	1.339	1.359	1.36	1.252	1.273	1.288	1.283		1.257	1.012	1.063	1.13	0.769	0.781	0.724	0.257	0.264	0.258	0.237	0.237	0.235
17.17	1.394	1.393	1.388	1.341	1.359	1.361	1.234	1.262	1.286	1.287		1.258	1.01	1.115	1.129	0.776	0.783	0.683	0.257	0.264	0.258	0.238	0.24	0.235
17.33	1.407	1.396	1.389	1.34	1.362	1.36	1.259	1.273	1.293	1.282		1.256	1.026	1.093	1.125	0.774	0.788	0.697	0.257	0.263	0.257	0.237	0.235	0.236
17.5	1.41	1.399	1.389	1.342	1.363	1.365	1.263	1.263	1.295	1.283		1.253	1.019	1.066	1.135	0.778	0.788	0.731	0.257	0.263	0.258	0.238	0.237	0.235
17.67	1.403	1.402	1.392	1.347	1.367	1.365	1.238	1.266	1.302	1.285		1.252	1.03	1.072	1.146	0.777	0.794	0.7	0.256	0.263	0.257	0.238	0.236	0.236
17.83	1.401	1.404	1.394	1.348	1.366	1.366	1.246	1.273	1.285	1.284		1.254	1.017	1.074	1.138	0.774	0.792	0.749	0.256	0.263	0.257	0.237	0.237	0.236
18	1.411	1.406	1.397	1.351	1.37	1.368	1.26	1.268	1.305	1.28		1.256	1.031	1.067	1.151	0.776	0.793	0.742	0.256	0.263	0.257	0.237	0.235	0.235
18.17	1.413	1.41	1.4	1.349	1.367	1.373	1.264	1.286	1.308	1.285		1.262	1.029	1.071	1.144	0.787	0.799	0.742	0.256	0.263	0.257	0.236	0.238	0.235
18.33	1.409	1.409	1.4	1.354	1.372	1.367	1.243	1.272	1.303	1.288		1.25	1.024	1.076	1.165	0.777	0.788	0.747	0.256	0.263	0.257	0.24	0.235	0.237
18.5	1.413	1.413	1.402	1.357	1.372	1.371	1.244	1.273	1.293	1.285		1.251	1.026	1.079	1.156	0.783	0.781	0.74	0.256	0.263	0.256	0.238	0.236	0.235
18.67	1.415	1.415	1.404	1.356	1.371	1.368	1.246	1.274	1.297	1.29		1.252	1.036	1.062	1.165	0.784	0.778	0.74	0.255	0.263	0.257	0.237	0.236	0.235
18.83	1.419	1.418	1.406	1.359	1.376	1.371	1.246	1.271	1.302	1.288		1.252	1.037	1.116	1.172	0.782	0.78	0.751	0.256	0.262	0.256	0.236	0.236	0.235
19	1.421	1.42	1.409	1.361	1.377	1.373	1.249	1.287	1.302	1.285		1.249	1.035	1.06	1.179	0.78	0.783	0.746	0.255	0.262	0.256	0.237	0.238	0.235
19.17	1.423	1.423	1.412	1.363	1.379	1.372	1.252	1.275	1.297	1.29		1.25	1.048	1.114	1.181	0.798	0.786	0.745	0.255	0.262	0.256	0.237	0.235	0.235
19.33	1.427	1.425	1.413	1.364	1.38	1.374	1.251	1.278	1.3	1.288		1.252	1.033	1.069	1.171	0.789	0.785	0.748	0.255	0.262	0.256	0.238	0.235	0.235
19.5	1.426	1.43	1.413	1.368	1.381	1.376	1.25	1.275	1.3	1.288		1.249	1.04	1.058	1.185	0.784	0.789	0.749	0.255	0.262	0.256	0.236	0.236	0.234
19.67	1.425	1.426	1.417	1.367	1.381	1.378	1.252	1.291	1.299	1.283		1.247	1.038	1.111	1.188	0.79	0.785	0.746	0.255	0.262	0.256	0.238	0.235	0.234
19.83	1.432	1.432	1.421	1.367	1.384	1.376	1.256	1.292	1.305	1.295		1.25	1.034	1.059	1.191	0.78	0.789	0.749	0.255	0.261	0.256	0.236	0.234	0.235
20	1.43	1.426	1.423	1.371	1.379	1.377	1.253	1.28	1.302	1.288		1.249	1.054	1.078	1.184	0.787	0.788	0.747	0.255	0.261	0.256	0.24	0.237	0.235
20.17	1.434	1.43	1.426	1.372	1.383	1.38	1.274	1.28	1.307	1.292		1.253	1.054	1.1	1.17	0.788	0.789	0.743	0.255	0.262	0.256	0.235	0.235	0.236
20.33	1.436	1.433	1.426	1.374	1.387	1.382	1.264	1.294	1.312	1.287		1.247	1.045	1.061	1.187	0.79	0.792	0.746	0.254	0.261	0.255	0.236	0.235	0.235
20.5	1.437	1.432	1.426	1.375	1.382	1.381	1.278	1.293	1.304	1.296		1.25	1.044	1.051	1.185	0.789	0.798	0.742	0.254	0.261	0.255	0.238	0.234	0.235
20.67	1.439	1.435	1.427	1.377	1.389	1.382	1.261	1.285	1.305	1.291		1.252	1.037	1.067	1.189	0.787	0.79	0.745	0.254	0.261	0.256	0.24	0.234	0.235
20.83	1.44	1.438	1.43	1.38	1.385	1.38	1.261	1.282	1.301	1.293		1.256	1.031	1.074	1.186	0.79	0.787	0.746	0.254	0.261	0.255	0.235	0.234	0.234
21	1.443	1.436	1.43	1.379	1.388	1.384	1.276	1.284	1.302	1.286		1.248	1.052	1.056	1.179	0.794	0.788	0.744	0.254	0.26	0.255	0.236	0.235	0.234
21.17	1.445	1.441	1.433	1.381	1.389	1.384	1.259	1.292	1.306	1.296		1.252	0.997	1.057	1.187	0.794	0.794	0.75	0.254	0.26	0.255	0.235	0.234	0.234
21.33	1.447	1.44	1.435	1.382	1.391	1.384	1.256	1.285	1.306	1.289		1.248	1	1.065	1.181	0.792	0.777	0.751	0.253	0.26	0.255	0.235	0.235	0.234
21.5	1.448	1.443	1.437	1.381	1.393	1.385	1.258	1.282	1.309	1.296		1.253	1.014	1.072	1.185	0.794	0.781	0.751	0.254	0.26	0.255	0.235	0.236	0.234
21.67	1.451	1.445	1.439	1.384	1.392	1.389	1.276	1.295	1.304	1.297		1.253	1.022	1.132	1.194	0.79	0.778	0.751	0.254	0.26	0.255	0.235	0.234	0.235
21.83	1.451	1.447	1.442	1.383	1.391	1.387	1.26	1.284	1.306	1.295		1.251	1.031	1.11	1.194	0.795	0.774	0.75	0.253	0.26	0.255	0.235	0.233	0.234
22	1.458	1.457	1.449	1.387	1.395	1.394	1.265	1.287	1.318	1.311		1.272	1.034	1.081	1.195	0.81	0.792	0.749	0.253	0.26	0.255	0.236	0.235	0.233
22.17	1.458	1.455	1.446	1.382	1.395	1.394	1.264	1.287	1.31	1.291		1.268	1.03	1.065	1.187	0.8	0.781	0.745	0.252	0.259	0.254	0.234	0.235	0.234
22.33	1.46	1.46	1.451	1.383	1.396	1.391	1.264	1.287	1.311	1.296		1.275	1.034	1.085	1.206	0.8	0.784	0.747	0.253	0.26	0.254	0.234	0.234	0.234
22.5	1.459	1.457	1.452	1.386	1.397	1.391	1.263	1.29	1.307	1.29		1.26	1.032	1.117	1.19	0.797	0.778	0.747	0.252	0.26	0.254	0.234	0.235	0.234
22.67	1.46	1.456	1.454	1.389	1.394	1.39	1.265	1.288	1.309	1.285		1.254	1.028	1.058	1.188	0.793	0.783	0.747	0.253	0.259	0.254	0.234	0.234	0.233
22.83	1.465	1.459	1.454	1.392	1.399	1.393	1.282	1.288	1.309	1.286		1.255	1.037	1.067	1.195	0.792	0.78	0.757	0.253	0.259	0.254	0.235	0.234	0.234
23	1.466	1.461	1.454	1.389	1.398	1.394	1.266	1.292	1.31	1.284		1.257	1.036	1.052	1.188	0.793	0.78	0.744	0.252	0.259	0.254	0.234	0.234	0.233
23.17	1.468	1.462	1.458	1.39	1.4	1.394	1.267	1.293	1.309	1.292		1.261	1.031	1.077	1.191	0.794	0.778	0.743	0.253	0.259	0.255	0.234	0.234	0.233
23.33	1.467	1.466	1.462	1.391	1.402	1.395	1.267	1.284	1.308	1.288		1.264	1.04	1.063	1.2	0.794	0.781	0.754	0.252	0.259	0.254	0.234	0.233	0.233
23.5	1.47	1.467	1.461	1.389	1.4	1.396	1.265	1.303	1.308	1.282		1.259	1.033	1.054	1.191	0.795	0.774	0.744	0.252	0.259	0.253	0.234	0.235	0.233
23.67	1.47	1.47	1.465	1.393	1.4	1.396	1.266	1.287	1.309	1.29		1.264	1.029	1.052	1.209	0.799	0.778	0.744	0.252	0.258	0.253	0.234	0.233	0.234
23.83	1.473	1.474	1.469	1.395	1.405	1.397	1.267	1.285	1.314	1.295		1.268	1.032	1.068	1.203	0.793	0.789	0.75	0.252	0.258	0.253	0.234	0.233	0.233
24	1.474	1.476	1.473	1.397	1.405	1.399	1.282	1.29	1.314	1.294		1.264	1.037	1.054	1.198	0.798	0.779	0.75	0.251	0.258	0.253	0.234	0.233	0.233
24.17	1.476	1.475	1.473	1.397	1.399	1.401	1.265	1.285	1.309	1.293		1.261	1.031	1.063	1.19	0.795	0.784	0.74	0.252	0.258	0.253	0.243	0.235	0.233
24.33	1.478	1.478	1.475	1.396	1.406	1.401	1.28	1.301	1.313	1.286		1.262	1.026	1.106	1.204	0.79	0.778	0.744	0.251	0.258	0.253	0.235	0.232	0.233
24.5	1.479	1.479	1.475	1.396	1.405	1.4	1.277	1.287	1.313	1.292		1.262	1.021	1.06	1.187	0.786	0.784	0.747	0.251	0.258	0.253	0.238	0.234	0.233
24.67	1.481	1.483	1.48	1.398	1.402	1.403	1.271	1.294	1.315	1.294		1.267	1.029	1.065	1.196	0.789	0.783	0.743	0.251	0.258	0.253	0.234	0.234	0.234
24.83	1.482	1.483	1.482	1.397	1.404	1.402	1.28	1.293	1.311	1.295		1.266	1.027	1.055	1.188	0.792	0.785	0.746	0.251	0.258	0.252	0.238	0.233	0.232
25	1.484	1.484	1.484	1.397	1.402	1.402	1.274	1.292	1.312	1.292		1.266	1.026	1.057	1.187	0.797	0.778	0.744	0.251	0.257	0.253	0.234	0.234	0.232
25.17	1.486	1.487	1.485	1.4	1.401	1.403	1.272	1.29	1.313	1.295		1.265	1.025	1.057	1.192	0.79	0.776	0.749	0.251	0.257	0.252	0.234	0.233	0.233
25.33	1.487	1.489	1.487	1.398	1.413	1.403	1.271	1.293	1.313	1.289		1.27	1.011	1.056	1.21	0.788	0.778	0.748	0.25	0.257	0.252	0.235	0.232	0.232
25.5	1.489	1.491	1.489	1.402	1.407	1.405	1.271	1.295	1.311	1.292		1.264	1.016	1.065	1.209	0.792	0.78	0.747	0.25	0.257	0.252	0.238	0.233	0.232
25.67	1.49	1.488	1.492	1.402	1.408	1.404	1.273	1.296	1.314	1.303		1.271	1.013	1.035	1.203	0.791	0.776	0.746	0.25	0.257	0.252	0.234	0.232	0.232
25.83	1.49	1.495	1.494	1.4	1.411	1.405	1.272	1.297	1.314	1.299		1.273	1.022	1.046	1.214	0.789	0.775	0.743	0.251	0.257	0.252	0.235	0.233	0.232
26	1.493	1.496	1.495	1.401	1.407	1.405	1.273	1.291	1.313	1.294		1.273	1.021	1.045	1.205	0.791	0.776	0.749	0.25	0.256	0.252	0.234	0.233	0.233
26.17	1.495	1.497	1.496	1.401	1.412	1.404	1.273	1.294	1.315	1.291		1.273	1.018	1.055	1.211	0.788	0.776	0.711	0.25	0.257	0.252	0.233	0.232	0.232
26.33	1.496	1.5	1.499	1.409	1.411	1.408	1.272	1.294	1.313	1.291		1.263	1.012	1.045	1.191	0.791	0.775	0.739	0.25	0.256	0.252	0.234	0.232	0.232
26.5	1.498	1.502	1.5	1.403	1.408	1.41	1.272	1.294	1.317	1.303		1.269	1.017	1.056	1.19	0.788	0.78	0.747	0.25	0.256	0.251	0.233	0.232	0.231
26.67	1.499	1.503	1.503	1.404	1.406	1.409	1.273	1.296	1.315	1.291		1.267	1.005	1.057	1.203	0.784	0.777	0.741	0.25	0.256	0.251	0.234	0.232	0.231
26.83	1.501	1.506	1.504	1.408	1.406	1.411	1.274	1.295	1.313	1.295		1.27	1.015	1.05	1.205	0.789	0.776	0.747	0.249	0.256	0.251	0.233	0.232	0.232
27	1.502	1.506	1.506	1.405	1.405	1.411	1.272	1.294	1.317	1.288		1.272	1.012	1.045	1.191	0.787	0.779	0.747	0.249	0.256	0.251	0.234	0.231	0.232
27.17	1.505	1.507	1.508	1.406	1.409	1.411	1.275	1.293	1.314	1.295		1.264	1.01	1.034	1.203	0.786	0.772	0.745	0.249	0.256	0.251	0.232	0.232	0.231
27.33	1.505	1.51	1.509	1.409	1.415	1.411	1.274	1.295	1.315	1.293		1.264	1.016	1.051	1.189	0.789	0.772	0.745	0.249	0.255	0.251	0.235	0.232	0.231
27.5	1.506	1.512	1.511	1.408	1.41	1.412	1.274	1.294	1.314	1.295		1.26	1.012	1.045	1.211	0.787	0.774	0.748	0.249	0.256	0.251	0.233	0.232	0.231
27.67	1.508	1.514	1.512	1.408	1.413	1.413	1.276	1.292	1.317	1.295		1.261	1.005	1.046	1.218	0.781	0.777	0.71	0.249	0.255	0.251	0.233	0.231	0.232
27.83	1.509	1.514	1.514	1.409	1.425	1.412	1.276	1.295	1.314	1.29		1.261	1.006	1.04	1.203	0.786	0.777	0.748	0.249	0.255	0.25	0.233	0.232	0.231
28	1.51	1.516	1.516	1.409	1.418	1.413	1.274	1.293	1.317	1.296		1.263	1.012	1.118	1.209	0.797	0.774	0.736	0.248	0.255	0.253	0.239	0.232	0.231
28.17	1.512	1.516	1.517	1.412	1.405	1.413	1.278	1.295	1.314	1.296		1.259	1.007	1.055	1.215	0.782	0.773	0.726	0.248	0.255	0.251	0.236	0.234	0.231
28.33	1.514	1.517	1.518	1.414	1.414	1.412	1.278	1.292	1.316	1.293		1.26	1.01	1.118	1.195	0.786	0.779	0.731	0.249	0.255	0.25	0.233	0.232	0.231
28.5	1.514	1.519	1.521	1.413	1.415	1.415	1.277	1.291	1.313	1.296		1.25	1.012	1.079	1.212	0.786	0.778	0.733	0.248	0.255	0.25	0.233	0.231	0.231
28.67	1.515	1.522	1.522	1.412	1.414	1.418	1.278	1.293	1.313	1.291		1.258	1.005	1.086	1.217	0.794	0.773	0.739	0.248	0.255	0.25	0.232	0.231	0.231
28.83	1.517	1.522	1.522	1.408	1.415	1.415	1.278	1.293	1.315	1.292		1.261	1.008	1.122	1.209	0.79	0.764	0.747	0.248	0.255	0.25	0.232	0.232	0.231
29	1.517	1.524	1.525	1.415	1.407	1.417	1.279	1.292	1.316	1.29		1.257	1.012	1.077	1.212	0.782	0.77	0.737	0.248	0.254	0.25	0.232	0.231	0.231
29.17	1.519	1.525	1.526	1.414	1.418	1.417	1.279	1.295	1.313	1.29		1.257	1.008	1.067	1.215	0.782	0.766	0.745	0.248	0.254	0.25	0.235	0.231	0.231
29.33	1.519	1.527	1.528	1.408	1.417	1.418	1.279	1.295	1.312	1.293		1.26	1.01	1.11	1.203	0.784	0.777	0.744	0.247	0.255	0.25	0.233	0.235	0.231
29.5	1.522	1.528	1.529	1.416	1.419	1.419	1.281	1.293	1.314	1.29		1.26	1.013	1.126	1.198	0.782	0.777	0.743	0.247	0.254	0.249	0.232	0.231	0.231
29.67	1.522	1.53	1.531	1.408	1.405	1.419	1.282	1.293	1.314	1.292		1.262	1.009	1.05	1.199	0.79	0.778	0.739	0.247	0.254	0.25	0.233	0.231	0.23
29.83	1.524	1.531	1.532	1.421	1.413	1.421	1.281	1.294	1.311	1.297		1.261	1.011	1.082	1.208	0.789	0.777	0.743	0.247	0.254	0.25	0.233	0.231	0.231
30	1.525	1.532	1.533	1.417	1.418	1.421	1.28	1.294	1.312	1.286		1.253	1.006	1.052	1.208	0.78	0.767	0.744	0.247	0.254	0.25	0.231	0.231	0.231
30.17	1.526	1.533	1.534	1.414	1.412	1.419	1.28	1.294	1.311	1.291		1.257	1.008	1.037	1.205	0.785	0.765	0.735	0.247	0.254	0.249	0.232	0.231	0.231
30.33	1.527	1.535	1.535	1.416	1.419	1.422	1.283	1.294	1.315	1.294		1.258	1.011	1.115	1.217	0.78	0.769	0.738	0.246	0.254	0.25	0.232	0.232	0.23
30.5	1.527	1.535	1.534	1.417	1.411	1.419	1.283	1.293	1.312	1.294		1.257	1.013	1.117	1.215	0.791	0.761	0.744	0.247	0.253	0.249	0.232	0.232	0.23
30.67	1.529	1.537	1.537	1.415	1.418	1.422	1.281	1.294	1.311	1.286		1.263	1.009	1.071	1.224	0.783	0.762	0.74	0.246	0.253	0.249	0.232	0.23	0.23
30.83	1.53	1.538	1.539	1.414	1.418	1.423	1.284	1.293	1.312	1.292		1.26	1.014	1.07	1.212	0.783	0.777	0.741	0.246	0.254	0.249	0.231	0.231	0.23
31	1.53	1.539	1.54	1.419	1.418	1.419	1.283	1.295	1.311	1.292		1.256	1.008	1.107	1.226	0.784	0.756	0.742	0.246	0.253	0.249	0.233	0.232	0.23
31.17	1.533	1.54	1.542	1.42	1.414	1.421	1.28	1.295	1.311	1.292		1.258	1.01	1.109	1.222	0.782	0.773	0.742	0.246	0.253	0.249	0.231	0.231	0.231
31.33	1.532	1.541	1.544	1.416	1.417	1.422	1.283	1.295	1.312	1.289		1.256	1.012	1.076	1.213	0.79	0.762	0.734	0.246	0.253	0.249	0.232	0.234	0.23
31.5	1.534	1.542	1.544	1.419	1.417	1.423	1.282	1.293	1.315	1.286		1.255	1.007	1.06	1.216	0.782	0.77	0.736	0.246	0.253	0.249	0.231	0.231	0.23
31.67	1.534	1.544	1.544	1.415	1.419	1.424	1.282	1.296	1.315	1.286		1.253	1.018	1.077	1.21	0.785	0.781	0.738	0.245	0.253	0.249	0.232	0.233	0.23
31.83	1.535	1.544	1.544	1.424	1.421	1.423	1.283	1.294	1.315	1.285		1.258	1.015	1.1	1.221	0.782	0.783	0.719	0.246	0.253	0.248	0.232	0.234	0.23
32	1.536	1.546	1.546	1.422	1.421	1.425	1.282	1.292	1.314	1.286		1.259	1.007	1.103	1.229	0.781	0.773	0.746	0.245	0.253	0.248	0.231	0.23	0.23
32.17	1.536	1.547	1.547	1.421	1.419	1.425	1.283	1.294	1.316	1.289		1.257	1.014	1.115	1.207	0.787	0.778	0.734	0.245	0.253	0.248	0.231	0.231	0.23
32.33	1.537	1.547	1.548	1.414	1.419	1.426	1.284	1.295	1.316	1.289		1.26	1.017	1.038	1.233	0.783	0.76	0.736	0.245	0.253	0.249	0.231	0.23	0.23
32.5	1.538	1.549	1.548	1.424	1.412	1.426	1.283	1.294	1.316	1.29		1.257	1.017	1.058	1.203	0.786	0.769	0.73	0.245	0.252	0.248	0.231	0.23	0.23
32.67	1.539	1.55	1.55	1.422	1.414	1.426	1.285	1.292	1.316	1.281		1.258	1.016	1.104	1.219	0.785	0.773	0.748	0.245	0.252	0.248	0.232	0.23	0.23
32.83	1.54	1.551	1.551	1.423	1.413	1.426	1.285	1.293	1.317	1.29		1.26	1.017	1.094	1.225	0.787	0.776	0.744	0.245	0.252	0.248	0.23	0.23	0.23
33	1.541	1.552	1.551	1.421	1.415	1.426	1.285	1.295	1.317	1.29		1.258	1.002	1.051	1.222	0.787	0.737	0.711	0.245	0.252	0.248	0.232	0.233	0.23
33.17	1.541	1.552	1.552	1.42	1.416	1.428	1.281	1.294	1.317	1.281		1.256	1.018	1.044	1.226	0.786	0.771	0.726	0.245	0.252	0.248	0.231	0.23	0.229
33.33	1.542	1.554	1.552	1.417	1.418	1.428	1.281	1.293	1.318	1.289		1.259	1.005	1.1	1.22	0.787	0.771	0.732	0.245	0.252	0.248	0.23	0.231	0.23
33.5	1.541	1.553	1.555	1.423	1.419	1.426	1.282	1.292	1.316	1.287		1.255	1.002	1.033	1.227	0.783	0.767	0.698	0.244	0.252	0.248	0.231	0.23	0.229
33.67	1.545	1.554	1.554	1.423	1.416	1.426	1.284	1.293	1.317	1.289		1.255	1.009	1.105	1.226	0.783	0.774	0.747	0.244	0.252	0.248	0.231	0.23	0.229
33.83	1.545	1.555	1.556	1.42	1.415	1.43	1.283	1.292	1.317	1.281		1.258	1.004	1.119	1.219	0.785	0.767	0.736	0.244	0.251	0.248	0.23	0.23	0.229
34	1.546	1.558	1.557	1.422	1.415	1.429	1.282	1.292	1.317	1.286		1.257	1.005	1.019	1.219	0.783	0.771	0.745	0.244	0.252	0.248	0.23	0.23	0.229
34.17	1.545	1.556	1.556	1.422	1.417	1.429	1.283	1.292	1.318	1.289		1.256	1.014	1.05	1.215	0.787	0.766	0.725	0.244	0.251	0.247	0.23	0.23	0.229
34.33	1.546	1.559	1.558	1.417	1.414	1.43	1.285	1.294	1.318	1.276		1.251	1.008	1.048	1.235	0.784	0.773	0.722	0.244	0.251	0.247	0.23	0.23	0.229
34.5	1.547	1.559	1.558	1.425	1.418	1.431	1.284	1.293	1.318	1.282		1.262	1.011	1.083	1.22	0.785	0.768	0.727	0.244	0.251	0.247	0.23	0.232	0.229
34.67	1.549	1.559	1.558	1.418	1.417	1.43	1.284	1.295	1.318	1.279		1.257	1.014	1.101	1.231	0.785	0.769	0.738	0.243	0.251	0.247	0.232	0.23	0.229
34.83	1.549	1.563	1.559	1.422	1.417	1.431	1.286	1.294	1.319	1.281		1.256	1.018	1.067	1.234	0.79	0.786	0.747	0.243	0.251	0.247	0.231	0.229	0.229
35	1.549	1.561	1.558	1.421	1.417	1.428	1.284	1.294	1.318	1.277		1.255	1.012	1.113	1.212	0.783	0.767	0.74	0.243	0.251	0.247	0.23	0.23	0.229
35.17	1.552	1.562	1.56	1.423	1.417	1.432	1.281	1.292	1.317	1.278		1.252	1.008	1.1	1.221	0.791	0.737	0.743	0.243	0.251	0.247	0.23	0.229	0.229
35.33	1.55	1.564	1.561	1.421	1.417	1.432	1.284	1.295	1.319	1.281		1.254	1.007	1.099	1.234	0.79	0.763	0.718	0.243	0.251	0.246	0.232	0.23	0.229
35.5	1.551	1.563	1.561	1.423	1.417	1.431	1.282	1.291	1.317	1.279		1.256	1.01	1.052	1.198	0.789	0.756	0.731	0.243	0.251	0.247	0.23	0.232	0.23
35.67	1.551	1.564	1.56	1.421	1.415	1.433	1.284	1.296	1.32	1.28		1.257	1.011	1.097	1.221	0.792	0.759	0.721	0.243	0.25	0.247	0.23	0.229	0.229
35.83	1.552	1.564	1.562	1.422	1.417	1.433	1.283	1.298	1.318	1.281		1.257	1.01	1.078	1.221	0.797	0.769	0.704	0.243	0.25	0.246	0.232	0.231	0.229
36	1.551	1.565	1.562	1.422	1.417	1.433	1.282	1.298	1.318	1.278		1.255	1.011	1.106	1.229	0.8	0.753	0.743	0.243	0.25	0.246	0.23	0.229	0.229
36.17	1.552	1.566	1.562	1.42	1.416	1.433	1.282	1.299	1.318	1.276		1.255	1.012	1.103	1.185	0.796	0.756	0.736	0.243	0.25	0.247	0.229	0.23	0.229
36.33	1.553	1.567	1.564	1.419	1.416	1.434	1.284	1.298	1.318	1.276		1.249	1.016	1.101	1.219	0.8	0.785	0.744	0.243	0.25	0.247	0.23	0.229	0.229
36.5	1.555	1.569	1.562	1.418	1.416	1.435	1.282	1.301	1.321	1.271		1.256	1.014	1.103	1.221	0.801	0.758	0.745	0.242	0.25	0.247	0.23	0.23	0.229
36.67	1.554	1.567	1.565	1.418	1.414	1.434	1.283	1.3	1.318	1.274		1.255	1.014	1.031	1.205	0.802	0.765	0.744	0.242	0.25	0.247	0.232	0.229	0.228
36.83	1.554	1.568	1.565	1.417	1.415	1.434	1.282	1.301	1.324	1.276		1.257	1.013	1.101	1.195	0.803	0.744	0.71	0.242	0.25	0.247	0.229	0.231	0.228
37	1.554	1.57	1.565	1.417	1.416	1.43	1.284	1.3	1.32	1.278		1.249	1.014	1.069	1.212	0.807	0.751	0.735	0.242	0.25	0.247	0.231	0.23	0.229
37.17	1.556	1.569	1.565	1.417	1.415	1.434	1.284	1.3	1.319	1.269		1.256	1.015	1.11	1.213	0.803	0.76	0.749	0.242	0.249	0.246	0.23	0.23	0.228
37.33	1.554	1.57	1.567	1.418	1.415	1.434	1.281	1.302	1.32	1.27		1.252	1.011	1.11	1.203	0.803	0.771	0.707	0.242	0.249	0.246	0.229	0.23	0.228
37.5	1.556	1.57	1.565	1.417	1.415	1.435	1.282	1.3	1.319	1.276		1.25	1.013	1.099	1.213	0.81	0.758	0.745	0.242	0.249	0.246	0.229	0.229	0.228
37.67	1.556	1.567	1.568	1.417	1.416	1.436	1.281	1.302	1.319	1.277		1.256	1.014	1.108	1.211	0.804	0.743	0.74	0.242	0.249	0.247	0.23	0.229	0.228
37.83	1.557	1.569	1.568	1.415	1.415	1.435	1.282	1.302	1.321	1.274		1.257	1.01	1.088	1.223	0.811	0.767	0.741	0.242	0.249	0.246	0.229	0.229	0.228
38	1.558	1.573	1.568	1.414	1.416	1.435	1.284	1.3	1.32	1.274		1.253	1.014	1.042	1.21	0.808	0.784	0.703	0.242	0.249	0.246	0.229	0.229	0.228
38.17	1.556	1.571	1.567	1.415	1.416	1.435	1.284	1.296	1.319	1.275		1.256	1.01	1.071	1.198	0.81	0.768	0.714	0.241	0.249	0.246	0.229	0.229	0.228
38.33	1.558	1.572	1.568	1.415	1.416	1.437	1.286	1.301	1.319	1.27		1.256	1.008	1.055	1.211	0.805	0.767	0.744	0.241	0.249	0.246	0.229	0.229	0.228
38.5	1.559	1.572	1.568	1.414	1.415	1.436	1.282	1.301	1.319	1.274		1.253	1.01	1.065	1.223	0.806	0.749	0.74	0.241	0.249	0.246	0.23	0.23	0.228
38.67	1.559	1.574	1.568	1.411	1.416	1.437	1.284	1.3	1.321	1.267		1.254	1.011	1.085	1.218	0.812	0.752	0.696	0.241	0.248	0.245	0.229	0.229	0.228
38.83	1.558	1.573	1.567	1.412	1.416	1.437	1.284	1.302	1.319	1.27		1.26	1.011	1.095	1.188	0.811	0.748	0.744	0.241	0.248	0.245	0.229	0.229	0.228
39	1.559	1.574	1.569	1.412	1.414	1.434	1.282	1.302	1.32	1.268		1.255	1.01	1.097	1.205	0.814	0.753	0.742	0.241	0.248	0.246	0.23	0.229	0.228
39.17	1.559	1.575	1.57	1.412	1.417	1.437	1.283	1.301	1.321	1.268		1.255	1.01	1.052	1.217	0.81	0.77	0.741	0.241	0.248	0.245	0.231	0.228	0.228
39.33	1.56	1.574	1.569	1.411	1.417	1.436	1.284	1.3	1.32	1.271		1.254	1.01	1.068	1.215	0.811	0.751	0.741	0.241	0.248	0.245	0.228	0.23	0.228
39.5	1.559	1.574	1.57	1.413	1.414	1.437	1.285	1.301	1.32	1.273		1.256	1.011	1.099	1.19	0.807	0.766	0.747	0.241	0.248	0.245	0.236	0.228	0.228
39.67	1.56	1.576	1.57	1.413	1.417	1.438	1.282	1.303	1.319	1.273		1.257	1.008	1.095	1.223	0.812	0.774	0.735	0.241	0.248	0.245	0.229	0.229	0.228
39.83	1.559	1.572	1.573	1.413	1.415	1.438	1.285	1.301	1.319	1.263		1.254	1.008	1.106	1.208	0.811	0.755	0.72	0.24	0.248	0.245	0.228	0.229	0.228
40	1.56	1.577	1.571	1.413	1.412	1.438	1.283	1.303	1.32	1.271		1.263	1.008	1.087	1.219	0.81	0.761	0.749	0.24	0.247	0.245	0.228	0.228	0.227
40.17	1.56	1.575	1.571	1.411	1.416	1.438	1.283	1.302	1.321	1.272		1.253	1.004	1.109	1.197	0.814	0.78	0.721	0.24	0.247	0.245	0.229	0.23	0.228
40.33	1.56	1.574	1.574	1.413	1.417	1.435	1.282	1.303	1.321	1.27		1.254	1.005	1.121	1.2	0.809	0.758	0.729	0.24	0.247	0.245	0.229	0.228	0.227
40.5	1.56	1.576	1.573	1.413	1.417	1.438	1.287	1.305	1.32	1.271		1.253	1.005	1.128	1.197	0.814	0.778	0.736	0.24	0.247	0.245	0.23	0.229	0.227
40.67	1.562	1.579	1.57	1.41	1.414	1.44	1.284	1.301	1.321	1.267		1.258	1	1.108	1.202	0.811	0.762	0.681	0.24	0.247	0.245	0.229	0.228	0.227
40.83	1.561	1.576	1.574	1.413	1.416	1.438	1.283	1.302	1.322	1.268		1.254	0.997	1.112	1.203	0.813	0.774	0.741	0.24	0.247	0.245	0.228	0.229	0.227
41	1.561	1.577	1.574	1.41	1.411	1.435	1.271	1.304	1.322	1.266		1.252	0.993	1.13	1.201	0.81	0.766	0.745	0.24	0.247	0.245	0.229	0.232	0.228
41.17	1.56	1.576	1.573	1.411	1.417	1.44	1.282	1.302	1.32	1.269		1.257	0.993	1.136	1.205	0.811	0.749	0.744	0.24	0.247	0.244	0.229	0.229	0.227
41.33	1.562	1.577	1.574	1.405	1.416	1.44	1.283	1.302	1.318	1.264		1.254	0.986	1.133	1.202	0.809	0.765	0.738	0.24	0.247	0.245	0.228	0.229	0.227
41.5	1.558	1.575	1.573	1.412	1.417	1.441	1.282	1.301	1.321	1.268		1.256	0.984	1.101	1.206	0.809	0.757	0.712	0.24	0.247	0.244	0.23	0.228	0.227
41.67	1.561	1.577	1.574	1.409	1.415	1.439	1.282	1.302	1.322	1.268		1.255	0.985	1.149	1.212	0.811	0.747	0.732	0.24	0.247	0.245	0.229	0.229	0.227
41.83	1.562	1.578	1.573	1.412	1.415	1.438	1.286	1.302	1.321	1.267		1.261	0.985	1.097	1.207	0.812	0.733	0.747	0.24	0.247	0.245	0.23	0.227	0.227
42	1.562	1.578	1.573	1.411	1.418	1.442	1.285	1.302	1.321	1.271		1.258	0.984	1.116	1.21	0.812	0.765	0.736	0.24	0.247	0.244	0.23	0.228	0.227
42.17	1.56	1.579	1.575	1.411	1.412	1.44	1.283	1.302	1.319	1.269		1.254	0.983	1.132	1.206	0.817	0.746	0.722	0.24	0.247	0.244	0.23	0.229	0.227
42.33	1.561	1.58	1.573	1.411	1.417	1.442	1.283	1.3	1.321	1.269		1.252	0.984	1.124	1.196	0.812	0.745	0.746	0.24	0.247	0.244	0.228	0.228	0.227
42.5	1.561	1.578	1.576	1.41	1.417	1.442	1.281	1.301	1.322	1.262		1.258	0.981	1.132	1.217	0.815	0.757	0.729	0.24	0.246	0.244	0.23	0.228	0.227
42.67	1.562	1.577	1.576	1.411	1.415	1.432	1.283	1.303	1.321	1.267		1.256	0.977	1.121	1.213	0.807	0.756	0.741	0.24	0.247	0.244	0.228	0.229	0.227
42.83	1.562	1.579	1.576	1.41	1.415	1.441	1.286	1.303	1.322	1.27		1.256	0.981	1.141	1.212	0.814	0.755	0.736	0.24	0.246	0.244	0.228	0.228	0.227
43	1.562	1.58	1.576	1.409	1.418	1.442	1.281	1.303	1.322	1.265		1.257	0.981	1.141	1.192	0.812	0.754	0.716	0.239	0.247	0.244	0.228	0.229	0.227
43.17	1.563	1.577	1.575	1.411	1.418	1.439	1.283	1.304	1.321	1.262		1.258	0.981	1.101	1.208	0.807	0.752	0.73	0.24	0.246	0.244	0.228	0.227	0.227
43.33	1.562	1.58	1.577	1.408	1.418	1.44	1.283	1.304	1.322	1.266		1.265	0.984	1.119	1.222	0.813	0.759	0.752	0.24	0.246	0.244	0.228	0.228	0.227
43.5	1.561	1.581	1.577	1.412	1.418	1.444	1.282	1.304	1.323	1.267		1.256	0.976	1.123	1.214	0.81	0.737	0.735	0.239	0.246	0.244	0.228	0.228	0.227
43.67	1.562	1.581	1.577	1.409	1.417	1.441	1.282	1.302	1.322	1.269		1.259	0.978	1.125	1.212	0.812	0.764	0.748	0.239	0.246	0.245	0.228	0.231	0.227
43.83	1.561	1.581	1.576	1.408	1.417	1.442	1.28	1.302	1.322	1.265		1.259	0.979	1.122	1.202	0.813	0.751	0.745	0.239	0.246	0.244	0.228	0.228	0.227
44	1.562	1.58	1.577	1.409	1.405	1.442	1.286	1.303	1.326	1.263		1.26	0.976	1.124	1.205	0.813	0.739	0.696	0.239	0.246	0.244	0.229	0.227	0.227
44.17	1.563	1.579	1.578	1.407	1.417	1.443	1.283	1.304	1.318	1.262		1.254	0.975	1.146	1.219	0.808	0.765	0.743	0.239	0.246	0.244	0.23	0.228	0.227
44.33	1.562	1.58	1.577	1.41	1.415	1.442	1.282	1.303	1.322	1.265		1.255	0.971	1.102	1.213	0.81	0.735	0.746	0.239	0.246	0.244	0.23	0.227	0.227
44.5	1.561	1.58	1.577	1.409	1.417	1.441	1.278	1.301	1.323	1.271		1.26	0.969	1.123	1.208	0.815	0.772	0.752	0.239	0.246	0.243	0.228	0.228	0.227
44.67	1.561	1.579	1.577	1.412	1.419	1.444	1.283	1.304	1.323	1.27		1.259	0.974	1.119	1.216	0.817	0.744	0.747	0.239	0.246	0.244	0.228	0.229	0.227
44.83	1.562	1.579	1.578	1.407	1.416	1.443	1.283	1.304	1.325	1.271		1.26	0.968	1.139	1.224	0.815	0.744	0.741	0.239	0.246	0.243	0.23	0.229	0.227
45	1.561	1.58	1.578	1.41	1.405	1.443	1.282	1.302	1.324	1.267		1.256	0.967	1.125	1.211	0.816	0.738	0.725	0.238	0.246	0.244	0.23	0.228	0.227
45.17	1.562	1.581	1.578	1.409	1.417	1.44	1.287	1.302	1.324	1.271		1.257	0.968	1.119	1.217	0.816	0.755	0.751	0.239	0.245	0.243	0.227	0.227	0.227
45.33	1.563	1.579	1.579	1.409	1.419	1.442	1.281	1.301	1.323	1.265		1.26	0.966	1.113	1.209	0.817	0.738	0.752	0.239	0.245	0.243	0.228	0.23	0.227
45.5	1.561	1.58	1.577	1.409	1.42	1.443	1.283	1.305	1.327	1.268		1.26	0.969	1.135	1.216	0.816	0.764	0.753	0.238	0.245	0.243	0.229	0.227	0.227
45.67	1.56	1.578	1.578	1.412	1.421	1.443	1.286	1.305	1.322	1.276		1.258	0.97	1.147	1.226	0.812	0.765	0.742	0.238	0.245	0.243	0.228	0.23	0.227
45.83	1.565	1.583	1.577	1.414	1.424	1.447	1.284	1.304	1.324	1.265		1.26	0.965	1.131	1.21	0.812	0.771	0.75	0.239	0.245	0.243	0.231	0.228	0.227
46	1.563	1.584	1.582	1.408	1.416	1.441	1.276	1.307	1.337	1.259		1.26	0.972	1.072	1.231	0.815	0.781	0.733	0.238	0.245	0.244	0.235	0.233	0.229
46.17	1.564	1.583	1.583	1.407	1.417	1.444	1.274	1.308	1.337	1.262		1.259	0.968	1.109	1.214	0.817	0.769	0.751	0.238	0.246	0.244	0.232	0.232	0.229
46.33	1.564	1.583	1.582	1.408	1.413	1.444	1.274	1.305	1.335	1.265		1.257	0.968	1.084	1.232	0.814	0.765	0.743	0.238	0.245	0.244	0.231	0.23	0.23
46.5	1.565	1.582	1.582	1.409	1.41	1.44	1.274	1.301	1.338	1.264		1.255	0.97	1.066	1.242	0.819	0.767	0.752	0.238	0.245	0.245	0.231	0.232	0.229
46.67	1.566	1.583	1.581	1.406	1.416	1.438	1.274	1.3	1.336	1.257		1.263	0.974	1.088	1.222	0.817	0.768	0.751	0.238	0.245	0.243	0.236	0.231	0.228
46.83	1.567	1.583	1.583	1.409	1.411	1.442	1.271	1.3	1.333	1.264		1.26	0.97	1.063	1.225	0.814	0.771	0.75	0.238	0.245	0.246	0.234	0.229	0.231
47	1.566	1.584	1.583	1.405	1.411	1.442	1.272	1.3	1.333	1.266		1.259	0.971	1.121	1.233	0.814	0.768	0.756	0.238	0.245	0.244	0.238	0.229	0.227
47.17	1.566	1.585	1.583	1.401	1.411	1.442	1.273	1.299	1.329	1.266		1.261	0.972	1.069	1.211	0.817	0.77	0.753	0.238	0.245	0.244	0.232	0.23	0.227
47.33	1.599	1.586	1.584	1.406	1.413	1.445	1.274	1.297	1.329	1.267		1.264	0.977	1.036	1.216	0.817	0.766	0.753	0.238	0.245	0.243	0.23	0.229	0.226
47.5	1.587	1.586	1.585	1.404	1.415	1.442	1.276	1.294	1.33	1.265		1.262	0.975	1.028	1.238	0.817	0.779	0.75	0.239	0.245	0.244	0.232	0.229	0.227
47.67	1.599	1.587	1.584	1.404	1.416	1.444	1.272	1.296	1.326	1.267		1.264	0.976	1.106	1.235	0.819	0.766	0.755	0.239	0.245	0.243	0.236	0.229	0.226
47.83	1.598	1.585	1.582	1.402	1.411	1.443	1.277	1.293	1.318	1.264		1.265	0.972	1.103	1.238	0.817	0.761	0.752	0.238	0.244	0.243	0.231	0.229	0.226
48	1.598	1.587	1.58	1.403	1.418	1.443	1.274	1.296	1.323	1.27		1.269	0.971	1.024	1.244	0.813	0.757	0.754	0.24	0.245	0.247	0.231	0.228	0.227
48.17	1.599	1.584	1.583	1.403	1.417	1.442	1.276	1.292	1.318	1.267		1.265	0.97	1.07	1.222	0.812	0.756	0.754	0.242	0.247	0.243	0.233	0.229	0.226
48.33	1.597	1.583	1.583	1.404	1.416	1.445	1.259	1.296	1.32	1.264		1.269	0.962	1.121	1.221	0.817	0.778	0.751	0.239	0.248	0.244	0.232	0.229	0.226
48.5	1.601	1.585	1.582	1.393	1.417	1.445	1.274	1.297	1.32	1.27		1.267	0.957	1.102	1.235	0.816	0.766	0.758	0.242	0.248	0.244	0.228	0.227	0.226
48.67	1.601	1.585	1.58	1.403	1.419	1.445	1.28	1.294	1.32	1.271		1.266	0.955	1.073	1.219	0.82	0.767	0.756	0.243	0.253	0.242	0.229	0.228	0.226
48.83	1.602	1.582	1.58	1.404	1.411	1.444	1.268	1.301	1.32	1.267		1.27	0.952	1.125	1.24	0.82	0.77	0.757	0.241	0.254	0.244	0.227	0.227	0.226
49	1.602	1.582	1.578	1.395	1.42	1.445	1.279	1.296	1.321	1.273		1.271	0.944	1.066	1.231	0.825	0.781	0.756	0.243	0.26	0.244	0.228	0.228	0.226
49.17	1.599	1.58	1.579	1.404	1.408	1.449	1.281	1.299	1.32	1.269		1.271	0.945	1.042	1.222	0.802	0.781	0.753	0.238	0.263	0.246	0.23	0.227	0.226
49.33	1.601	1.583	1.578	1.406	1.422	1.45	1.278	1.296	1.323	1.274		1.268	0.943	1.097	1.24	0.808	0.767	0.754	0.238	0.257	0.253	0.231	0.228	0.227
49.5	1.601	1.58	1.581	1.406	1.422	1.454	1.285	1.299	1.324	1.276		1.274	0.94	1.097	1.218	0.812	0.748	0.758	0.237	0.259	0.259	0.229	0.232	0.226
49.67	1.602	1.581	1.579	1.397	1.415	1.451	1.279	1.303	1.324	1.28		1.272	0.939	1.08	1.223	0.813	0.777	0.757	0.237	0.255	0.26	0.228	0.229	0.226
49.83	1.599	1.579	1.58	1.41	1.421	1.452	1.284	1.3	1.326	1.275		1.274	0.943	1.063	1.243	0.813	0.755	0.757	0.237	0.245	0.254	0.231	0.228	0.229
50	1.603	1.577	1.58	1.411	1.422	1.455	1.288	1.303	1.327	1.272		1.274	0.943	1.046	1.245	0.813	0.776	0.755	0.237	0.25	0.251	0.227	0.227	0.227
50.17	1.601	1.579	1.581	1.412	1.429	1.453	1.288	1.306	1.326	1.272		1.28	0.944	1.097	1.223	0.814	0.755	0.754	0.238	0.245	0.258	0.232	0.227	0.228
50.33	1.597	1.58	1.583	1.413	1.429	1.454	1.283	1.307	1.328	1.268		1.281	0.946	1.104	1.226	0.82	0.767	0.757	0.237	0.244	0.251	0.228	0.23	0.233
50.5	1.596	1.582	1.586	1.414	1.433	1.458	1.292	1.308	1.329	1.265		1.282	0.945	1.1	1.23	0.807	0.741	0.757	0.237	0.244	0.247	0.231	0.231	0.231
50.67	1.599	1.576	1.582	1.41	1.431	1.457	1.292	1.309	1.329	1.268		1.282	0.95	1.123	1.211	0.819	0.779	0.753	0.236	0.245	0.249	0.232	0.23	0.23
50.83	1.598	1.578	1.584	1.417	1.436	1.457	1.292	1.31	1.331	1.266		1.275	0.955	1.126	1.244	0.813	0.751	0.757	0.236	0.246	0.252	0.228	0.231	0.231
51	1.596	1.577	1.586	1.42	1.436	1.458	1.286	1.31	1.335	1.266		1.284	0.954	1.102	1.23	0.817	0.783	0.754	0.236	0.244	0.242	0.228	0.231	0.229
51.17	1.599	1.581	1.583	1.414	1.437	1.459	1.263	1.308	1.338	1.26		1.275	0.955	1.118	1.226	0.813	0.77	0.759	0.236	0.243	0.242	0.229	0.23	0.23
51.33	1.598	1.581	1.583	1.415	1.438	1.46	1.295	1.313	1.337	1.261		1.281	0.967	1.103	1.216	0.813	0.782	0.754	0.239	0.244	0.243	0.228	0.23	0.228
51.5	1.599	1.582	1.585	1.421	1.436	1.455	1.295	1.313	1.338	1.254		1.28	0.963	1.113	1.223	0.822	0.753	0.754	0.236	0.245	0.241	0.231	0.228	0.228
51.67	1.601	1.579	1.588	1.416	1.434	1.458	1.271	1.315	1.338	1.26		1.269	0.962	1.117	1.204	0.817	0.765	0.757	0.24	0.248	0.243	0.23	0.231	0.229
51.83	1.599	1.58	1.588	1.423	1.437	1.457	1.266	1.31	1.341	1.26		1.266	0.958	1.109	1.208	0.816	0.758	0.755	0.242	0.246	0.242	0.235	0.228	0.228
52	1.6	1.583	1.587	1.422	1.434	1.458	1.231	1.313	1.343	1.26		1.275	0.957	1.102	1.185	0.819	0.751	0.756	0.24	0.248	0.249	0.235	0.23	0.228
52.17	1.601	1.581	1.59	1.423	1.428	1.457	1.295	1.313	1.345	1.259		1.27	0.963	1.105	1.204	0.817	0.774	0.756	0.237	0.244	0.248	0.231	0.23	0.227
52.33	1.602	1.583	1.592	1.419	1.429	1.455	1.281	1.318	1.344	1.259		1.271	0.961	1.068	1.199	0.809	0.747	0.753	0.235	0.244	0.242	0.23	0.226	0.228
52.5	1.601	1.583	1.589	1.421	1.435	1.457	1.295	1.318	1.346	1.272		1.265	0.961	1.11	1.191	0.816	0.741	0.755	0.236	0.243	0.242	0.236	0.229	0.228
52.67	1.605	1.585	1.592	1.412	1.431	1.455	1.296	1.318	1.348	1.275		1.266	0.959	1.107	1.198	0.818	0.78	0.754	0.235	0.242	0.243	0.229	0.231	0.234
52.83	1.604	1.585	1.591	1.418	1.429	1.454	1.291	1.318	1.35	1.268		1.268	0.962	1.049	1.181	0.813	0.736	0.756	0.235	0.242	0.247	0.233	0.233	0.23
53	1.605	1.586	1.591	1.413	1.427	1.453	1.289	1.297	1.349	1.26		1.268	0.96	1.108	1.178	0.814	0.789	0.754	0.235	0.244	0.241	0.229	0.229	0.229
53.17	1.609	1.586	1.591	1.41	1.428	1.451	1.28	1.313	1.346	1.257		1.264	0.956	1.088	1.198	0.812	0.749	0.753	0.235	0.243	0.245	0.232	0.232	0.226
53.33	1.612	1.586	1.592	1.415	1.43	1.453	1.28	1.32	1.345	1.27		1.262	0.953	1.113	1.192	0.812	0.756	0.754	0.235	0.243	0.243	0.229	0.229	0.227
53.5	1.614	1.588	1.591	1.412	1.428	1.445	1.281	1.317	1.345	1.27		1.277	0.95	1.116	1.193	0.81	0.755	0.752	0.236	0.242	0.243	0.235	0.232	0.229
53.67	1.616	1.587	1.592	1.415	1.426	1.451	1.281	1.31	1.348	1.27		1.258	0.948	1.083	1.187	0.807	0.755	0.752	0.236	0.242	0.241	0.229	0.228	0.226
53.83	1.618	1.59	1.593	1.413	1.43	1.45	1.282	1.306	1.345	1.27		1.273	0.95	1.119	1.195	0.811	0.748	0.757	0.235	0.242	0.241	0.234	0.233	0.228
54	1.617	1.586	1.592	1.417	1.427	1.452	1.275	1.307	1.344	1.269		1.274	0.954	1.087	1.198	0.808	0.763	0.755	0.235	0.242	0.241	0.236	0.23	0.228
54.17	1.621	1.588	1.592	1.411	1.425	1.448	1.275	1.308	1.337	1.272		1.259	0.954	1.093	1.199	0.813	0.771	0.752	0.235	0.243	0.243	0.228	0.231	0.226
54.33	1.612	1.582	1.59	1.417	1.422	1.453	1.289	1.311	1.336	1.265		1.262	0.962	1.092	1.197	0.804	0.733	0.751	0.235	0.242	0.24	0.226	0.225	0.225
54.5	1.612	1.58	1.588	1.417	1.429	1.453	1.286	1.315	1.336	1.263		1.264	0.96	1.086	1.19	0.81	0.729	0.752	0.235	0.242	0.24	0.226	0.225	0.225
54.67	1.614	1.583	1.588	1.419	1.424	1.453	1.288	1.309	1.336	1.266		1.267	0.962	1.087	1.197	0.804	0.744	0.755	0.235	0.242	0.24	0.225	0.226	0.225
54.83	1.617	1.582	1.589	1.419	1.427	1.45	1.276	1.312	1.332	1.265		1.262	0.959	1.063	1.17	0.806	0.76	0.755	0.235	0.242	0.24	0.225	0.225	0.224
55	1.616	1.584	1.587	1.411	1.424	1.456	1.291	1.312	1.337	1.261		1.267	0.96	1.131	1.171	0.803	0.768	0.747	0.235	0.242	0.24	0.227	0.225	0.225
55.17	1.615	1.584	1.586	1.411	1.423	1.451	1.29	1.312	1.337	1.264		1.271	0.957	1.106	1.187	0.804	0.763	0.753	0.235	0.242	0.24	0.229	0.226	0.225
55.33	1.619	1.583	1.591	1.419	1.427	1.45	1.289	1.314	1.335	1.264		1.272	0.961	1.087	1.194	0.803	0.724	0.753	0.235	0.242	0.241	0.226	0.226	0.224
55.5	1.611	1.582	1.591	1.414	1.427	1.452	1.277	1.309	1.338	1.264		1.272	0.959	1.083	1.186	0.804	0.724	0.748	0.235	0.242	0.24	0.226	0.226	0.224
55.67	1.612	1.581	1.591	1.406	1.43	1.453	1.294	1.31	1.335	1.265		1.272	0.962	1.08	1.193	0.802	0.745	0.75	0.235	0.242	0.24	0.225	0.227	0.224
55.83	1.612	1.583	1.59	1.42	1.424	1.456	1.293	1.312	1.335	1.262		1.266	0.961	1.08	1.168	0.803	0.733	0.754	0.235	0.241	0.24	0.227	0.226	0.225
56	1.616	1.583	1.591	1.417	1.432	1.454	1.25	1.312	1.334	1.258		1.268	0.963	1.096	1.187	0.804	0.773	0.748	0.235	0.242	0.24	0.225	0.227	0.224
56.17	1.619	1.582	1.59	1.416	1.427	1.456	1.282	1.308	1.339	1.265		1.263	0.962	1.06	1.19	0.807	0.746	0.74	0.235	0.241	0.24	0.225	0.225	0.224
56.33	1.623	1.582	1.588	1.419	1.428	1.455	1.287	1.314	1.337	1.258		1.269	0.959	1.105	1.204	0.819	0.765	0.749	0.234	0.242	0.24	0.227	0.225	0.224
56.5	1.622	1.573	1.591	1.417	1.432	1.457	1.292	1.309	1.335	1.26		1.264	0.96	1.028	1.173	0.806	0.738	0.738	0.234	0.241	0.24	0.226	0.225	0.224
56.67	1.622	1.581	1.59	1.417	1.431	1.457	1.291	1.313	1.34	1.26		1.273	0.959	1.016	1.2	0.806	0.754	0.75	0.234	0.241	0.24	0.225	0.225	0.224
56.83	1.622	1.582	1.59	1.418	1.413	1.456	1.28	1.312	1.338	1.263		1.264	0.959	1.115	1.193	0.805	0.756	0.748	0.234	0.241	0.244	0.226	0.226	0.224
57	1.621	1.581	1.586	1.42	1.435	1.453	1.233	1.314	1.337	1.262		1.266	0.96	1.088	1.177	0.802	0.766	0.75	0.234	0.241	0.24	0.225	0.225	0.224
57.17	1.62	1.581	1.591	1.423	1.433	1.455	1.297	1.312	1.342	1.265		1.263	0.959	1.089	1.177	0.803	0.732	0.748	0.234	0.241	0.241	0.225	0.225	0.224
57.33	1.619	1.576	1.59	1.415	1.434	1.456	1.293	1.314	1.337	1.265		1.269	0.959	1.083	1.199	0.804	0.753	0.751	0.234	0.241	0.24	0.225	0.225	0.224
57.5	1.616	1.582	1.59	1.42	1.432	1.458	1.299	1.316	1.337	1.258		1.262	0.956	1.081	1.186	0.807	0.763	0.751	0.234	0.241	0.239	0.225	0.225	0.224
57.67	1.613	1.581	1.59	1.415	1.431	1.456	1.298	1.314	1.342	1.262		1.267	0.958	1.07	1.196	0.809	0.739	0.753	0.234	0.241	0.24	0.226	0.226	0.224
57.83	1.618	1.583	1.589	1.415	1.432	1.456	1.292	1.316	1.337	1.264		1.268	0.958	1.088	1.192	0.801	0.738	0.747	0.234	0.241	0.239	0.224	0.225	0.224
58	1.612	1.582	1.591	1.42	1.428	1.458	1.277	1.315	1.34	1.262		1.266	0.959	1.013	1.193	0.804	0.775	0.748	0.234	0.241	0.239	0.226	0.225	0.224
58.17	1.61	1.58	1.59	1.421	1.434	1.458	1.297	1.312	1.34	1.26		1.263	0.959	1.105	1.203	0.802	0.745	0.731	0.234	0.241	0.239	0.224	0.226	0.224
58.33	1.613	1.578	1.589	1.42	1.424	1.459	1.294	1.3	1.342	1.26		1.266	0.955	1.017	1.186	0.805	0.732	0.745	0.234	0.241	0.239	0.226	0.225	0.224
58.5	1.605	1.579	1.589	1.418	1.433	1.458	1.29	1.318	1.338	1.258		1.262	0.957	1.012	1.193	0.804	0.756	0.747	0.234	0.241	0.239	0.225	0.224	0.224
58.67	1.609	1.577	1.59	1.419	1.432	1.458	1.294	1.314	1.34	1.263		1.265	0.959	1.086	1.18	0.8	0.779	0.744	0.234	0.241	0.24	0.224	0.226	0.224
58.83	1.603	1.577	1.59	1.425	1.434	1.458	1.288	1.316	1.342	1.257		1.262	0.958	1.008	1.168	0.806	0.751	0.74	0.234	0.241	0.24	0.226	0.224	0.224
59	1.609	1.58	1.591	1.419	1.429	1.457	1.283	1.319	1.343	1.264		1.259	0.959	1.07	1.195	0.805	0.765	0.742	0.234	0.241	0.239	0.226	0.224	0.224
59.17	1.601	1.58	1.59	1.422	1.424	1.459	1.298	1.312	1.345	1.261		1.265	0.958	1.071	1.185	0.802	0.773	0.734	0.234	0.241	0.239	0.224	0.224	0.224
59.33	1.61	1.579	1.589	1.419	1.43	1.455	1.296	1.315	1.341	1.257		1.263	0.958	1.091	1.194	0.805	0.759	0.746	0.234	0.241	0.239	0.224	0.225	0.224
59.5	1.605	1.578	1.586	1.409	1.432	1.46	1.295	1.319	1.343	1.261		1.268	0.956	1.083	1.194	0.803	0.726	0.743	0.233	0.241	0.239	0.226	0.224	0.224
59.67	1.6	1.576	1.589	1.425	1.415	1.46	1.299	1.319	1.339	1.259		1.265	0.959	1.096	1.183	0.807	0.759	0.717	0.234	0.241	0.239	0.227	0.224	0.223
59.83	1.601	1.576	1.588	1.42	1.435	1.455	1.295	1.317	1.341	1.259		1.256	0.957	1.085	1.199	0.803	0.74	0.719	0.234	0.24	0.239	0.225	0.223	0.223
60	1.598	1.574	1.587	1.42	1.435	1.459	1.289	1.323	1.339	1.259		1.265	0.957	1.08	1.21	0.803	0.758	0.744	0.233	0.24	0.239	0.224	0.224	0.224
60.17	1.605	1.575	1.589	1.421	1.432	1.457	1.296	1.317	1.343	1.256		1.26	0.957	1.011	1.185	0.808	0.736	0.74	0.233	0.241	0.239	0.226	0.224	0.223
60.33	1.6	1.577	1.588	1.423	1.431	1.46	1.294	1.319	1.343	1.255		1.268	0.957	1.11	1.196	0.8	0.764	0.741	0.234	0.24	0.239	0.224	0.224	0.224
60.5	1.595	1.574	1.586	1.421	1.435	1.458	1.295	1.318	1.347	1.253		1.265	0.957	1.105	1.193	0.805	0.759	0.734	0.233	0.24	0.24	0.224	0.223	0.223
60.67	1.595	1.573	1.586	1.408	1.435	1.456	1.299	1.318	1.347	1.254		1.262	0.958	1.066	1.199	0.802	0.783	0.721	0.233	0.241	0.239	0.224	0.224	0.223
60.83	1.588	1.575	1.588	1.409	1.437	1.452	1.279	1.319	1.346	1.257		1.255	0.958	1.004	1.186	0.804	0.749	0.733	0.234	0.24	0.239	0.225	0.225	0.223
61	1.585	1.574	1.586	1.419	1.439	1.458	1.298	1.323	1.347	1.252		1.266	0.955	1.08	1.184	0.8	0.758	0.737	0.233	0.24	0.239	0.228	0.224	0.223
61.17	1.592	1.573	1.588	1.414	1.432	1.46	1.285	1.317	1.345	1.253		1.265	0.958	1.003	1.183	0.8	0.73	0.746	0.233	0.24	0.239	0.228	0.223	0.223
61.33	1.591	1.573	1.586	1.42	1.437	1.462	1.297	1.319	1.346	1.259		1.267	0.957	1.068	1.183	0.803	0.787	0.726	0.233	0.24	0.239	0.225	0.224	0.223
61.5	1.59	1.562	1.587	1.425	1.435	1.457	1.302	1.323	1.348	1.25		1.264	0.956	1.085	1.2	0.803	0.764	0.743	0.233	0.24	0.239	0.224	0.224	0.223
61.67	1.598	1.573	1.585	1.423	1.419	1.458	1.3	1.32	1.342	1.255		1.267	0.956	1.004	1.204	0.803	0.707	0.745	0.233	0.24	0.239	0.227	0.223	0.223
61.83	1.601	1.569	1.584	1.414	1.437	1.461	1.3	1.318	1.349	1.256		1.264	0.958	1.072	1.179	0.8	0.731	0.708	0.233	0.24	0.239	0.224	0.223	0.223
62	1.596	1.569	1.584	1.423	1.437	1.459	1.304	1.324	1.346	1.257		1.269	0.957	1.003	1.185	0.8	0.777	0.743	0.233	0.24	0.238	0.224	0.223	0.223
62.17	1.596	1.568	1.586	1.426	1.437	1.461	1.296	1.316	1.348	1.26		1.265	0.958	1.072	1.202	0.804	0.766	0.734	0.233	0.24	0.238	0.224	0.224	0.223
62.33	1.601	1.573	1.585	1.423	1.437	1.459	1.3	1.32	1.349	1.253		1.268	0.957	1.026	1.196	0.804	0.756	0.748	0.233	0.24	0.239	0.224	0.223	0.223
62.5	1.601	1.57	1.584	1.423	1.437	1.46	1.304	1.325	1.35	1.258		1.269	0.956	1.078	1.193	0.805	0.751	0.737	0.233	0.24	0.238	0.224	0.224	0.223
62.67	1.601	1.57	1.583	1.418	1.437	1.462	1.302	1.323	1.346	1.257		1.27	0.956	1.006	1.19	0.804	0.771	0.728	0.233	0.24	0.238	0.223	0.224	0.223
62.83	1.599	1.571	1.579	1.427	1.436	1.461	1.304	1.324	1.35	1.265		1.274	0.956	1.074	1.193	0.805	0.771	0.704	0.233	0.24	0.239	0.223	0.222	0.223
63	1.602	1.571	1.582	1.42	1.437	1.463	1.31	1.326	1.346	1.265		1.274	0.957	1.063	1.185	0.802	0.746	0.707	0.233	0.24	0.238	0.223	0.223	0.223
63.17	1.607	1.568	1.583	1.425	1.438	1.455	1.308	1.324	1.348	1.26		1.274	0.956	1.076	1.185	0.803	0.758	0.746	0.233	0.24	0.238	0.224	0.222	0.223
63.33	1.603	1.566	1.583	1.421	1.438	1.461	1.313	1.324	1.349	1.263		1.273	0.956	1.081	1.196	0.798	0.754	0.725	0.233	0.239	0.238	0.224	0.222	0.223
63.5	1.604	1.567	1.581	1.424	1.438	1.461	1.302	1.328	1.345	1.26		1.275	0.956	1.071	1.192	0.802	0.774	0.716	0.232	0.239	0.238	0.228	0.224	0.223
63.67	1.601	1.565	1.58	1.427	1.438	1.462	1.313	1.327	1.349	1.26		1.277	0.957	1.084	1.169	0.803	0.724	0.717	0.233	0.239	0.241	0.225	0.223	0.222
63.83	1.603	1.567	1.582	1.426	1.438	1.462	1.316	1.325	1.352	1.257		1.272	0.957	1.1	1.21	0.803	0.759	0.738	0.233	0.239	0.238	0.224	0.222	0.222
64	1.605	1.565	1.581	1.422	1.439	1.46	1.316	1.308	1.35	1.265		1.278	0.955	1.062	1.208	0.803	0.747	0.738	0.233	0.239	0.239	0.226	0.223	0.223
64.17	1.602	1.565	1.579	1.424	1.439	1.46	1.319	1.327	1.351	1.265		1.281	0.957	1.085	1.204	0.806	0.753	0.72	0.232	0.239	0.238	0.225	0.222	0.223
64.33	1.6	1.564	1.581	1.425	1.438	1.461	1.32	1.327	1.354	1.263		1.283	0.956	1.081	1.195	0.8	0.775	0.728	0.232	0.239	0.238	0.223	0.224	0.222
64.5	1.599	1.566	1.579	1.426	1.44	1.462	1.319	1.326	1.352	1.262		1.284	0.956	1.083	1.193	0.801	0.769	0.715	0.233	0.239	0.238	0.223	0.225	0.222
64.67	1.597	1.561	1.579	1.425	1.438	1.463	1.319	1.318	1.345	1.27		1.287	0.957	1.001	1.175	0.801	0.708	0.735	0.232	0.239	0.238	0.226	0.223	0.223
64.83	1.602	1.562	1.578	1.426	1.438	1.457	1.305	1.33	1.353	1.267		1.285	0.956	1.074	1.193	0.799	0.771	0.698	0.232	0.239	0.238	0.223	0.222	0.222
65	1.597	1.561	1.577	1.42	1.439	1.464	1.323	1.331	1.351	1.266		1.28	0.956	1.079	1.196	0.799	0.778	0.733	0.232	0.239	0.238	0.226	0.223	0.223
65.17	1.597	1.56	1.578	1.427	1.438	1.462	1.323	1.333	1.358	1.272		1.284	0.956	1.009	1.201	0.8	0.768	0.725	0.232	0.239	0.238	0.224	0.221	0.222
65.33	1.595	1.56	1.577	1.427	1.438	1.463	1.323	1.338	1.354	1.273		1.282	0.958	1.104	1.201	0.805	0.762	0.712	0.232	0.239	0.238	0.223	0.222	0.222
65.5	1.597	1.556	1.577	1.425	1.438	1.461	1.329	1.338	1.361	1.272		1.282	0.955	1.003	1.208	0.798	0.793	0.739	0.232	0.239	0.238	0.222	0.222	0.222
65.67	1.599	1.561	1.577	1.427	1.441	1.463	1.28	1.335	1.36	1.274		1.282	0.954	1.002	1.203	0.8	0.773	0.708	0.232	0.239	0.238	0.223	0.222	0.222
65.83	1.597	1.56	1.578	1.424	1.442	1.464	1.326	1.338	1.363	1.272		1.288	0.951	1.076	1.208	0.801	0.758	0.729	0.232	0.238	0.238	0.222	0.224	0.222
66	1.599	1.56	1.574	1.429	1.443	1.466	1.333	1.341	1.361	1.277		1.285	0.957	1.004	1.206	0.802	0.76	0.732	0.232	0.239	0.238	0.224	0.221	0.222
66.17	1.596	1.562	1.577	1.424	1.439	1.465	1.325	1.342	1.364	1.277		1.301	0.953	1.039	1.2	0.801	0.768	0.723	0.232	0.239	0.238	0.225	0.221	0.222
66.33	1.594	1.558	1.575	1.427	1.442	1.463	1.326	1.34	1.363	1.276		1.29	0.953	1.095	1.195	0.8	0.775	0.747	0.232	0.239	0.238	0.222	0.23	0.222
66.5	1.593	1.557	1.576	1.427	1.442	1.46	1.323	1.344	1.369	1.277		1.295	0.95	1.099	1.213	0.8	0.762	0.729	0.232	0.239	0.238	0.223	0.221	0.222
66.67	1.594	1.559	1.576	1.426	1.441	1.463	1.334	1.349	1.368	1.279		1.289	0.956	1.058	1.204	0.801	0.761	0.701	0.232	0.238	0.238	0.222	0.225	0.222
66.83	1.596	1.561	1.576	1.425	1.439	1.462	1.329	1.349	1.368	1.279		1.282	0.949	1.103	1.207	0.801	0.777	0.715	0.232	0.239	0.237	0.222	0.221	0.222
67	1.589	1.556	1.575	1.429	1.442	1.465	1.328	1.345	1.37	1.282		1.288	0.95	1.081	1.181	0.795	0.777	0.741	0.232	0.238	0.237	0.223	0.221	0.222
67.17	1.591	1.556	1.575	1.426	1.444	1.467	1.308	1.351	1.374	1.282		1.292	0.952	1.104	1.211	0.801	0.763	0.734	0.232	0.238	0.237	0.223	0.221	0.222
67.33	1.589	1.557	1.575	1.426	1.44	1.466	1.332	1.349	1.373	1.281		1.294	0.948	1.08	1.199	0.795	0.744	0.737	0.232	0.238	0.237	0.222	0.221	0.222
67.5	1.592	1.553	1.573	1.427	1.443	1.469	1.332	1.35	1.373	1.282		1.292	0.949	1.081	1.204	0.798	0.781	0.711	0.232	0.238	0.238	0.223	0.223	0.222
67.67	1.591	1.557	1.574	1.429	1.443	1.467	1.331	1.355	1.381	1.285		1.296	0.944	1.06	1.201	0.798	0.777	0.7	0.232	0.238	0.238	0.223	0.223	0.221

## Sheet: Fig. 5e
TAL (g L-1)	Survival Rate (%)
1.75	0.286	0.281	0.287
1.5	0.269	0.271	0.276
1.25	0.373	0.396	0.469
1	1.134	0.984	1.162
0.75	1.472		1.418
0.5	1.545	1.518	1.565
0.25	1.608	1.587	1.583
0		1.548	1.619

## Sheet: Fig. 5g
TAL (g L-1)	Survival Rate (%)
4.5	0.231	0.228	0.227
4	0.24	0.245	0.247
3.5	0.813	0.757	0.754
3	0.971	1.024	1.244
2.5	1.27		1.269
2	1.274	1.296	1.323
1.5	1.403	1.418	1.443
0	1.598	1.587	1.58

[truncated: 19 more sheets: Fig. 6e, Fig. 7b, Supplementary Table 3, Supplementary Fig. 1a, Supplementary Fig. 1b, Supplementary Fig. 1c, Supplementary Fig. 3a, Supplementary Fig. 3b, Supplementary Fig. 3d, Supplementary Fig. 4a, Supplementary Fig. 4b, Supplementary Fig. 5a, Supplementary Fig. 5b, Supplementary Fig.6, Supplementary Fig. 8d, Supplementary Fig. 9a, Supplementary Fig. 9b, Supplementary Fig. 9c, Supplementary Fig. 9d]
